# Supplementary material for: Towards actionable research frameworks for sustainable intensification in high-yielding rice systems
Source: Sci Rep. 2020 Jun 19;10:9975. doi: 10.1038/s41598-020-63251-w (PMC7305151; doi:10.1038/s41598-020-63251-w)
Supplement: Supplementary file 2 — Supplementary information 2 [file 41598_2020_63251_MOESM2_ESM.zip]

Archive with 7 entries (7 files):
- Figure S1 - Detailed trial locations.pdf
- File S1- Agrochemical contamination risk of applied pesticides.xlsx
- Table S1 S2.docx
- Table S3 S4-FieldTrialsTreatments.xlsx
- Table S5a-Unaggregated results of first and second stage field trials.xlsx
- Table S5b-Region_level_results_first_stage_trials.xlsx
- Table S5c-Region_level_results_second_stage_trials.xlsx
