# Supplementary material for: Towards actionable research frameworks for sustainable intensification in high-yielding rice systems
Source: Sci Rep. 2020 Jun 19;10:9975. doi: 10.1038/s41598-020-63251-w (PMC7305151; doi:10.1038/s41598-020-63251-w)
Supplement: Supplementary file 2 — Supplementary information 2 [file 41598_2020_63251_MOESM2_ESM.zip › File S1- Agrochemical contamination risk of applied pesticides.xlsx]

## Sheet: First_stage_trials
Pesticide	Year	Location	Type	Treatment	quan_ai	EEF	Net_impact
Glyphosate	1	1	H	1,2,3,4,5,6,7,8,9,10,11,12	1.68	17.1	28.728
quinclorac	1	1	H	1,2,3,4,5,6,7,8,9,10,11,12	0.65	98	63.7
pirazosulfuron	1	1	H	1,2,3,4,5,6,7,8,9,10,11,12	0.02	3587.1	71.7421			Varibles	Explanations
penoxsulam	1	1	H	1,2,3,4,5,6,7,8,9,10,11,12	0.036	338.394	12.1822			Pesticide	The common names of the agrochemical
cihalofop	1	1	H	1,2,3,4,5,6,7,8,9,10,11,12	0.216	2365.07	510.855			Year	First of second year of the trial
tebuconazol	1	1	F	1,2,4,5,6,9	0.00312	1310.8	4.0897			Location	Location of the field trial. 1 = Rincon de Ramirez; 2 = Trienta y Tres/Sanfrancisco; 3 = Cebollati; 4 = India Muerta
tebuconazol	1	1	F	3,8	0.002712	1310.8	3.55489			Type	Type of agrochemical: H = Herbicide; I = insecticide; F = fungicide
tebuconazol	1	1	F	7,10,11,12	0.00336	1310.8	4.40429			Treatment	Treatments in which the agrochemical was applied
Trifloxistrobina	1	1	F	1,2,3,4,5,12	0.08	1436.19	114.895			quan_ai	Amount of active ingredients applied in kg/ha
Tebuconazole	1	1	F	1,2,3,4,5,12	0.16	1310.76	209.721			EEF	ecotoxicological effect factor per unit of active ingredients from USEtox 2.0 database
AZOXISTROBIN	1	1	F	1,2,3,4,5,12	0.07	1436.19	100.533			Net_impact	The total net ecotoxicity impacts of the applied pesticides
CYPROCONAZOL	1	1	F	1,2,3,4,5,12	0.028	86.8694	2.43234
Azoxystrobin	1	1	F	6,7,8,9,10,11	0.1	1436.19	143.619
Kresoxim-methyl	1	1	F	6,7,8,9,10,11	0.06	876.924	52.6154
Cyproconazole	1	1	F	6,7,8,9,10,11	0.04	86.8694	3.47478
thiametoxan/tiametoxan	1	1	I	1,2,4,5,6,9	0.0455	6.29386e+06	286371
thiametoxan/tiametoxan	1	1	I	3,8	0.03955	6.29386e+06	248922
thiametoxan/tiametoxan	1	1	I	7,10,11,12	0.049	6.29386e+06	308399
Glyphosate	1	2	H	1,2,3,4,5,6,7,8,9,10,11,12	1.68	17.1	28.728
propanil	1	2	H	1,2,3,4,5,6,7,8,9,10,11,12	1.68	7720.14	12969.8
clomazone	1	2	H	1,2,3,4,5,6,7,8,9,10,11,12	0.384	200.817	77.1137
cihalofop butil	1	2	H	1,2,3,4,5,6,7,8,9,10,11,12	0.243	2365.07	574.712
Fluroxypyr-meptyl	1	2	H	1,2,3,4,5,6,7,8,9,10,11,12	0.144	908.354	130.803
bispiribac sodio	1	2	H	1,2,3,4,5,6,7,8,9,10,11,12	0.048	116.854	5.60901
tebuconazol	1	2	F	1,2,4,5,6,9	0.00384	1310.8	5.03347
tebuconazol	1	2	F	3	0.003384	1310.8	4.43575
tebuconazol	1	2	F	7,8,10,11,12	0.003432	1310.8	4.49867
Trifloxistrobina	1	2	F	1,2,3,4,5,12	0.08	1436.19	114.895
Tebuconazole	1	2	F	1,2,3,4,5,12	0.16	1310.76	209.721
AZOXISTROBIN	1	2	F	1,2,3,4,5,12	0.07	1436.19	100.533
CYPROCONAZOL	1	2	F	1,2,3,4,5,12	0.028	86.8694	2.43234
Azoxystrobin	1	2	F	6,7,8,9,10,11	0.1	1436.19	143.619
Kresoxim-methyl	1	2	F	6,7,8,9,10,11	0.06	876.924	52.6154
Cyproconazole	1	2	F	6,7,8,9,10,11	0.04	86.8694	3.47478
thiametoxan/tiametoxan	1	2	I	1,2,4,5,6,9	0.056	6.29386e+06	352456
thiametoxan/tiametoxan	1	2	I	3	0.04935	6.29386e+06	310602
thiametoxan/tiametoxan	1	2	I	7,8,10,11,12	0.05005	6.29386e+06	315008
Glyphosate	1	3	H	1,2,3,4,5,6,7,8,9,10,11,12	1.68	17.1	28.728
propanil	1	3	H	1,2,3,4,5,6,7,8,9,10,11,12	1.68	7720.14	12969.8
quinclorac	1	3	H	1,2,3,4,5,6,7,8,9,10,11,12	0.75	97.9603	73.4702
clomazone	1	3	H	1,2,3,4,5,6,7,8,9,10,11,12	0.48	200.817	96.3921
tebuconazol	1	3	F	1,2,4,5,6,9	0.00408	1310.8	5.34806
tebuconazol	1	3	F	3,8	0.002712	1310.8	3.55489
tebuconazol	1	3	F	7,10,11,12	0.003432	1310.8	4.49867
Trifloxistrobina	1	3	F	1,2,3,4,5,12	0.08	1436.19	114.895
Tebuconazole	1	3	F	1,2,3,4,5,12	0.16	1310.76	209.721
AZOXISTROBIN	1	3	F	1,2,3,4,5,12	0.07	1436.19	100.533
CYPROCONAZOL	1	3	F	1,2,3,4,5,12	0.028	86.8694	2.43234
Azoxystrobin	1	3	F	6,7,8,9,10,11	0.1	1436.19	143.619
Kresoxim-methyl	1	3	F	6,7,8,9,10,11	0.06	876.924	52.6154
Cyproconazole	1	3	F	6,7,8,9,10,11	0.04	86.8694	3.47478
thiametoxan/tiametoxan	1	3	I	1,2,4,5,6,9	0.0595	6.29386e+06	374485
thiametoxan/tiametoxan	1	3	I	3,8	0.03955	6.29386e+06	248922
thiametoxan/tiametoxan	1	3	I	7,10,11,12	0.05005	6.29386e+06	315008
Glyphosate	2	1	H	1,2,3,4,5,6,7,8,9,10,11,12	1.68	17.1	28.728
quinclorac	2	1	H	1,2,3,4,5,6,7,8,9,10,11,12	1	97.9603	97.9603
clomazone	2	1	H	1,2,3,4,5,6,7,8,9,10,11,12	0.675	200.817	135.551
penoxsulam	2	1	H	1,2,3,4,5,6,7,8,9,10,11,12	0.0405	338.394	13.705
cihalofop	2	1	H	1,2,3,4,5,6,7,8,9,10,11,12	0.243	2365.07	574.712
tebuconazol	2	1	F	1,2,4,5,6,9	0.00312	1310.8	4.0897
tebuconazol	2	1	F	3,8,10,11,12	0.00252	1310.8	3.30322
tebuconazol	2	1	F	7	0.00288	1310.8	3.7751
Trifloxistrobina	2	1	F	1,2,3,4,5,12	0.08	1436.19	114.895
Tebuconazole	2	1	F	1,2,3,4,5,12	0.16	1310.76	209.721
AZOXISTROBIN	2	1	F	1,2,3,4,5,12	0.07	1436.19	100.533
CYPROCONAZOL	2	1	F	1,2,3,4,5,12	0.028	86.8694	2.43234
Azoxystrobin	2	1	F	6,7,8,9,10,11	0.1	1436.19	143.619
Kresoxim-methyl	2	1	F	6,7,8,9,10,11	0.06	876.924	52.6154
Cyproconazole	2	1	F	6,7,8,9,10,11	0.04	86.8694	3.47478
thiametoxan/tiametoxan	2	1	I	1,2,4,5,6,9	0.0455	6.29386e+06	286371
thiametoxan/tiametoxan	2	1	I	3,8,10,11,12	0.03675	6.29386e+06	231299
thiametoxan/tiametoxan	2	1	I	7	0.042	6.29386e+06	264342
Glyphosate	2	2	H	1,2,3,4,5,6,7,8,9,10,11,12	1.68	17.1	28.728
cihalofop butil	2	2	H	1,2,3,4,5,6,7,8,9,10,11,12	0.27	2365.07	638.569
clomazone	2	2	H	1,2,3,4,5,6,7,8,9,10,11,12	0.384	200.817	77.1137
quinclorac	2	2	H	1,2,3,4,5,6,7,8,9,10,11,12	0.75	97.9603	73.4702
bispiribac sodio	2	2	H	1,2,3,4,5,6,7,8,9,10,11,12	0.04	116.854	4.67417
tebuconazol	2	2	F	1,2,4,5,6,9	0.00384	1310.8	5.03347
tebuconazol	2	2	F	3,8	0.003168	1310.8	4.15261
tebuconazol	2	2	F	7,10,11,12	0.003336	1310.8	4.37283
Trifloxistrobina	2	2	F	1,2,3,4,5,12	0.08	1436.19	114.895
Tebuconazole	2	2	F	1,2,3,4,5,12	0.16	1310.76	209.721
AZOXISTROBIN	2	2	F	1,2,3,4,5,12	0.07	1436.19	100.533
CYPROCONAZOL	2	2	F	1,2,3,4,5,12	0.028	86.8694	2.43234
Azoxystrobin	2	2	F	6,7,8,9,10,11	0.1	1436.19	143.619
Kresoxim-methyl	2	2	F	6,7,8,9,10,11	0.06	876.924	52.6154
Cyproconazole	2	2	F	6,7,8,9,10,11	0.04	86.8694	3.47478
thiametoxan/tiametoxan	2	2	I	1,2,4,5,6,9	0.056	6.29386e+06	352456
thiametoxan/tiametoxan	2	2	I	3,8	0.0462	6.29386e+06	290776
thiametoxan/tiametoxan	2	2	I	7,10,11,12	0.04865	6.29386e+06	306196
Glyphosate	2	3	H	1,2,3,4,5,6,7,8,9,10,11,12	1.68	17.1	28.728
propanil	2	3	H	1,2,3,4,5,6,7,8,9,10,11,12	1.92	7720.14	14822.7
quinclorac	2	3	H	1,2,3,4,5,6,7,8,9,10,11,12	0.75	97.9603	73.4702
clomazone	2	3	H	1,2,3,4,5,6,7,8,9,10,11,12	0.48	200.817	96.3921
tebuconazol	2	3	F	1,2,4,5,6,9	0.00408	1310.8	5.34806
tebuconazol	2	3	F	3,8	0.002616	1310.8	3.42905
tebuconazol	2	3	F	7,10,11,12	0.003336	1310.8	4.37283
Trifloxistrobina	2	3	F	1,2,3,4,5,12	0.08	1436.19	114.895
Tebuconazole	2	3	F	1,2,3,4,5,12	0.16	1310.76	209.721
Azoxystrobin	2	3	F	6,7,8,9,10,11	0.1	1436.19	143.619
Kresoxim-methyl	2	3	F	6,7,8,9,10,11	0.06	876.924	52.6154
Cyproconazole	2	3	F	6,7,8,9,10,11	0.04	86.8694	3.47478
thiametoxan/tiametoxan	2	3	I	1,2,4,5,6,9	0.0595	6.29386e+06	374485
thiametoxan/tiametoxan	2	3	I	3,8	0.03815	6.29386e+06	240111
thiametoxan/tiametoxan	2	3	I	7,10,11,12	0.04865	6.29386e+06	306196
Glyphosate	2	4	H	1,2,3,4,5,6,7,8,9,10,11,12	1.68	17.1	28.728
penoxsulam	2	4	H	1,2,3,4,5,6,7,8,9,10,11,12	0.036	338.4	12.1824
cihalofop butil	2	4	H	1,2,3,4,5,6,7,8,9,10,11,12	0.216	2365.1	510.862
propanil	2	4	H	1,2,3,4,5,6,7,8,9,10,11,12	1.2	7720.14	9264.17
clomazone	2	4	H	1,2,3,4,5,6,7,8,9,10,11,12	0.312	200.817	62.6549
tebuconazol	2	4	F	1,2,4,5,6,9	0.00312	1310.8	4.0897
tebuconazol	2	4	F	3,8	0.00252	1310.8	3.30322
tebuconazol	2	4	F	7,10,11,12	0.002616	1310.8	3.42905
Trifloxistrobina	2	4	F	1,2,3,4,5,12	0.08	1436.19	114.895
Tebuconazole	2	4	F	1,2,3,4,5,12	0.16	1310.8	209.728
Azoxystrobin	2	4	F	6,7,8,9,10,11	0.1	1436.19	143.619
Kresoxim-methyl	2	4	F	6,7,8,9,10,11	0.06	876.924	52.6154
Cyproconazole	2	4	F	6,7,8,9,10,11	0.04	86.8694	3.47478
thiametoxan/tiametoxan	2	4	F	1,2,4,5,6,9	0.0455	6.29386e+06	286371
thiametoxan/tiametoxan	2	4	F	3,8	0.03675	6.29386e+06	231299
thiametoxan/tiametoxan	2	4	F	7,10,11,12	0.03815	6.29386e+06	240111

## Sheet: Second_Stage_Trials
Pesticide	Year	Location	Type	Treatment	quan_ai	EEF	Net_impact
Glyphosate	3	1	H	1,9	1.68	17.1	28.728
Fluroxypyr-meptyl	3	1	H	1,9	0.192	908.354	174.404
2-4-D amina	3	1	H	1,9	0.576	22.0207	12.6839
Glyphosate	3	1	H	1,9	2.16	17.1	36.936
Clomazone	3	1	H	1,9	0.336	200.817	67.4745
tebuconazol	3	1	F	1,9	0.00312	1310.8	4.0897
AZOXISTROBIN	3	1	F	1,9	0.08	1436.19	114.895
CYPROCONAZOL	3	1	F	1,9	0.032	86.8694	2.77982
Difenoconazol	3	1	F	1,9	0.075	1470.67	110.3
TRICICLAZOL	3	1	F	1,9	0.225	80.1347	18.0303
thiametoxan/tiametoxan	3	1	I	1,9	0.0455	6.29386e+06	286371
Glyphosate	3	2	H	1,9	1.89	17.1	32.319
Glyphosate	3	2	H	1,9	1.782	17.1	30.4722
penoxsulam	3	2	H	1,9	0.033	338.394	11.167
cihalofop	3	2	H	1,9	0.198	2365.07	468.284
propanil	3	2	H	1,9	1.44	7720.14	11117
clomazone	3	2	H	1,9	0.312	200.817	62.6549
Fluroxypyr-meptyl	3	2	H	1,9	0.1152	908.354	104.642
tebuconazol	3	2	F	1,9	0.00312	1310.8	4.0897
Trifloxistrobina	3	2	F	1	0.08	1436.19	114.895
Tebuconazole	3	2	F	1	0.16	1310.76	209.721
AZOXISTROBIN	3	2	F	1	0.1	1436.19	143.619
difenoconazole	3	2	F	1	0.0625		0
Azoxystrobin	3	2	F	9	0.1	1436.19	143.619
Kresoxim-methyl	3	2	F	9	0.06	876.924	52.6154
Cyproconazole	3	2	F	9	0.04	86.8694	13.8991
thiametoxan/tiametoxan	3	2	I	1,9	0.0455	6.29386e+06	286371
Glyphosate	3	3	H	1,9	1.62	17.1	27.702
Fluroxypyr-meptyl	3	3	H	1,9	0.0864	908.354	78.4818
Glyphosate	3	3	H	1,9	1.02	17.1	17.442
clomazone	3	3	H	1,9	0.384	200.817	77.1137
penoxsulam	3	3	H	1,9	0.264	338.394	89.3361
pyrazosulfuron-etil	3	3	H	1,9	0.04	1485.26	59.4105
cihalofop butil	3	3	H	1,9	0.228	2365.07	539.236
tebuconazol	3	3	F	1,9	0.00312	1310.8	4.0897
Trifloxistrobina	3	3	F	1	0.08	1436.19	114.895
Tebuconazole	3	3	F	1	0.16	1310.76	209.721
Azoxystrobin	3	3	F	9	0.1	1436.19	143.619
Kresoxim-methyl	3	3	F	9	0.06	876.924	52.6154
Cyproconazole	3	3	F	9	0.04	86.8694	13.8991
thiametoxan/tiametoxan	3	3	I	1,9	0.0455	6.29386e+06	286371
Glyphosate	3	4	H	1,12	1.7	17.1	29.07
clomazone	3	4	H	1,12	0.336	200.817	67.4745
cihalofop butil	3	4	H	1,12	0.252	2365.07	595.997
tebuconazol	3	4	F	1,12	0.00312	1310.8	4.0897
Trifloxistrobina	3	4	F	1,12	0.08	1436.19	114.895
Tebuconazole	3	4	F	1,12	0.16	1310.76	209.721
thiametoxan/tiametoxan	3	4	I	1,12	0.056	6.29386e+06	352456
Glyphosate	3	5	H	1,9	2.04	17.1	34.884
propanil	3	5	H	1,9	1.68	7720.14	12969.8
quinclorac	3	5	H	1,9	0.375	97.9603	36.7351
clomazone	3	5	H	1,9	0.432	200.817	86.7529
pyrazosulfuron-etil	3	5	H	1,9	0.025	1485.26	37.1316
cihalofop butil	3	5	H	1,9	0.36	2365.07	851.425
Fluroxypyr-meptyl	3	5	H	1,9	0.192	908.354	174.404
tebuconazol	3	5	F	1	0.00408	1310.8	5.34806
tebuconazol	3	5	F	9	0.00432	1310.8	5.66266
Trifloxistrobina	3	5	F	1	0.08	1436.19	114.895
Tebuconazole	3	5	F	1	0.16	1310.76	209.721
Azoxystrobin	3	5	F	9	0.1	1436.19	143.619
Kresoxim-methyl	3	5	F	9	0.06	876.924	52.6154
Cyproconazole	3	5	F	9	0.04	86.8694	13.8991
thiametoxan/tiametoxan	3	5	I	1	0.0595	6.29386e+06	374485
thiametoxan/tiametoxan	3	5	I	9	0.063	6.29386e+06	396513
Glyphosate	3	6	H	1,9	1.5	17.1	25.65
cihalofop butil	3	6	H	1,9	0.36	2365.07	851.425
quinclorac	3	6	H	1,9	0.375	97.9603	36.7351
pyrazosulfuron-etil	3	6	H	1,9	0.0225		0
penoxsulam	3	6	H	1,9	0.0432	338.394	14.6186
tebuconazol	3	6	F	1,9	0	1310.8	0
Trifloxistrobina	3	6	F	1	0.08	1436.19	114.895
Tebuconazole	3	6	F	1	0.16	1310.76	209.721
Azoxystrobin	3	6	F	9	0.1	1436.19	143.619
Kresoxim-methyl	3	6	F	9	0.06	876.924	52.6154
Cyproconazole	3	6	F	9	0.04	86.8694	13.8991
thiametoxan/tiametoxan	3	6	I	1,9	0.0595	6.29386e+06	374485
