# Supplementary material for: Towards actionable research frameworks for sustainable intensification in high-yielding rice systems
Source: Sci Rep. 2020 Jun 19;10:9975. doi: 10.1038/s41598-020-63251-w (PMC7305151; doi:10.1038/s41598-020-63251-w)
Supplement: Supplementary file 2 — Supplementary information 2 [file 41598_2020_63251_MOESM2_ESM.zip › Table S3 S4-FieldTrialsTreatments.xlsx]

## Sheet: First Stage Trials
Supplementary Table S3. Detailed treatment information of the first-stage trials
Location	treatment	Omission plots	Factor 1	Factor 2		Factor 3	Factor 4	Factor 5
Year	#		Cultivar	Seed kg/ha	seed treatment	N-P2O5-K2O (kg/Ha)	Micronutrient	Disease protection
Rincón de Ramírez	1	HYFP	EP 144	130	Tebuconazol+ Thiametoxan	68.5-55-25	NA	First aplication: Nativo 0.8 l/ha + Rizoil 0.4 l/ha	Second aplication: Amistar Gold 0,35 l/ha
2014-2015	2	HYFP + cultivar	Quebracho	130	Tebuconazol+ Thiametoxan	68.5-55-25	NA	First aplication: Nativo 0.8 l/ha + Rizoil 0.4 l/ha	Second aplication: Amistar Gold 0,35 l/ha
	3	HYFP + Seed & Seed Treatment	EP 144	113	Teb + Thiam+Syn +Endorice	68.5-55-25	NA	First aplication: Nativo 0.8 l/ha + Rizoil 0.4 l/ha	Second aplication: Amistar Gold 0,35 l/ha
	4	HYFP + Fertilization rate	EP 144	130	Tebuconazol+ Thiametoxan	105.3-63-78	NA	First aplication: Nativo 0.8 l/ha + Rizoil 0.4 l/ha	Second aplication: Amistar Gold 0,35 l/ha
	5	HYFP + Micronutrients	EP 144	130	Tebuconazol+ Thiametoxan	67.13-55-25	S (8 kg/ha) + Si (Tenaz 1 l/ha) + micros (Fanafol 1.250 l /ha)	First aplication: Nativo 0.8 l/ha + Rizoil 0.4 l/ha	Second aplication: Amistar Gold 0,35 l/ha
	6	HYFP + Disease management	EP 144	130	Tebuconazol+ Thiametoxan	68.5-55-25	NA	First application: Zuperior 0.5 l/ha + Grunol 0.75 l/ha + Tenaz 1 l/ha + Fosfito de K 2.5 l/ha
	7	BMPP	Quebracho	140	Teb + Thiam+Syn +Endorice	105.3-63-78	S (8 kg/ha) + Si (Tenaz 1 l/ha) + micros (Fanafol 1.250 l /ha)	First application: Zuperior 0.5 l/ha + Grunol 0.75 l/ha + Tenaz 1 l/ha + Fosfito de K 2.5 l/ha
	8	BMPP - Cultivar	EP 144	113	Teb + Thiam+Syn +Endorice	105.3-63-78	S (8 kg/ha) + Si (Tenaz 1 l/ha) + micros (Fanafol 1.250 l /ha)	First application: Zuperior 0.5 l/ha + Grunol 0.75 l/ha + Tenaz 1 l/ha + Fosfito de K 2.5 l/ha
	9	BMPP - Seed & Seed Treatment	Quebracho	130	Tebuconazol+ Thiametoxan	105.3-63-78	S (8 kg/ha) + Si (Tenaz 1 l/ha) + micros (Fanafol 1.250 l /ha)	First application: Zuperior 0.5 l/ha + Grunol 0.75 l/ha + Tenaz 1 l/ha + Fosfito de K 2.5 l/ha
	10	BMPP - Fertilization rate	Quebracho	140	Teb + Thiam+Syn +Endorice	68.5-55-25	S (8 kg/ha) + Si (Tenaz 1 l/ha) + micros (Fanafol 1.250 l /ha)	First application: Zuperior 0.5 l/ha + Grunol 0.75 l/ha + Tenaz 1 l/ha + Fosfito de K 2.5 l/ha
	11	BMPP - Micronutrients	Quebracho	140	Teb + Thiam+Syn +Endorice	105.3-63-78	NA	First application: Zuperior 0.5 l/ha + Grunol 0.75 l/ha + Tenaz 1 l/ha + Fosfito de K 2.5 l/ha
	12	BMPP - Disease management	Quebracho	140	Teb + Thiam+Syn +Endorice	105.3-63-78	S (8 kg/ha) + Si (Tenaz 1 l/ha) + micros (Fanafol 1.250 l /ha)	First aplication: Nativo 0.8 l/ha + Rizoil 0.4 l/ha	Second aplication: Amistar Gold 0,35 l/ha
7ª Sección de TREINTA y TRES	1	HYFP	EP 144	130	Tebuconazol+ Thiametoxan	68.5-55-25.2	NA	Treatment lost due to field mistake
2014-2015	2	HYFP + cultivar	INIA Merín	130	Tebuconazol+ Thiametoxan	68.5-55-25.2	NA	Treatment lost due to field mistake
	3	HYFP + Seed & Seed Treatment	EP 144	113	Teb + Thiam+Syn +Endorice	68.5-55-25.2	NA	Treatment lost due to field mistake
	4	HYFP + Fertilization rate	EP 144	130	Tebuconazol+ Thiametoxan	88.96-63-78	NA	Treatment lost due to field mistake
	5	HYFP + Micronutrients	EP 144	130	Tebuconazol+ Thiametoxan	67.13-55-25.2	S (8 kg/ha) + Si (Tenaz 1 l/ha) + micros (Fanafol 1.250 l /ha)	Treatment lost due to field mistake
	6	HYFP + Disease management	EP 144	130	Tebuconazol+ Thiametoxan	68.5-55-25.2	NA	Treatment lost due to field mistake
	7	BMPP	INIA Merín	120	Teb + Thiam+Syn +Endorice	87.39-63-18	S (8 kg/ha) + Si (Tenaz 1 l/ha) + micros (Fanafol 1.250 l /ha)	Treatment lost due to field mistake
	8	BMPP - Cultivar	EP 144	113	Teb + Thiam+Syn +Endorice	87.39-63-18	S (8 kg/ha) + Si (Tenaz 1 l/ha) + micros (Fanafol 1.250 l /ha)	Treatment lost due to field mistake
	9	BMPP - Seed & Seed Treatment	INIA Merín	130	Tebuconazol+ Thiametoxan	87.39-63-18	S (8 kg/ha) + Si (Tenaz 1 l/ha) + micros (Fanafol 1.250 l /ha)	Treatment lost due to field mistake
	10	BMPP - Fertilization rate	INIA Merín	120	Teb + Thiam+Syn +Endorice	67.13-55-25.2	S (8 kg/ha) + Si (Tenaz 1 l/ha) + micros (Fanafol 1.250 l /ha)	Treatment lost due to field mistake
	11	BMPP - Micronutrients	INIA Merín	120	Teb + Thiam+Syn +Endorice	88.96-63-78	NA	Treatment lost due to field mistake
	12	BMPP - Disease management	INIA Merín	120	Teb + Thiam+Syn +Endorice	87.39-63-18	S (8 kg/ha) + Si (Tenaz 1 l/ha) + micros (Fanafol 1.250 l /ha)	Treatment lost due to field mistake
CEBOLLATÍ	1	HYFP	EP 144	160	Tebuconazol+ Thiametoxan	70.4-50.6-0	NA	First aplication: Nativo 0.8 l/ha + Rizoil 0.4 l/ha
2014-2015	2	HYFP + cultivar	Parao	160	Tebuconazol+ Thiametoxan	70.4-50.6-0	NA	First aplication: Nativo 0.8 l/ha + Rizoil 0.4 l/ha
	3	HYFP + Seed & Seed Treatment	EP 144	141	Teb + Thiam+Syn +Endorice	70.4-50.6-0	NA	First aplication: Nativo 0.8 l/ha + Rizoil 0.4 l/ha
	4	HYFP + Fertilization rate	EP 144	160	Tebuconazol+ Thiametoxan	105.98-63-10.8	NA	First aplication: Nativo 0.8 l/ha + Rizoil 0.4 l/ha
	5	HYFP + Micronutrients	EP 144	160	Tebuconazol+ Thiametoxan	76.43-51-0	S (6 kg/ha) + Si (Tenaz 1 l/ha) + micros (Fanafol 1.250 l /ha)	First aplication: Nativo 0.8 l/ha + Rizoil 0.4 l/ha
	6	HYFP + Disease management	EP 144	160	Tebuconazol+ Thiametoxan	70.4-50.6-0	NA	First application: Zuperior 0.5 l/ha + Grunol 0.75 l/ha + Tenaz 1 l/ha + K Phosphite K 2.5 l/ha
	7	BMPP	Parao	143	Teb + Thiam+Syn +Endorice	105.98-63-10.8	S (6 kg/ha) + Si (Tenaz 1 l/ha) + micros (Fanafol 1.250 l /ha)	First application: Zuperior 0.5 l/ha + Grunol 0.75 l/ha + Tenaz 1 l/ha + K Phosphite K 2.5 l/ha
	8	BMPP - Cultivar	EP 144	143	Teb + Thiam+Syn +Endorice	105.98-63-10.8	S (6 kg/ha) + Si (Tenaz 1 l/ha) + micros (Fanafol 1.250 l /ha)	First application: Zuperior 0.5 l/ha + Grunol 0.75 l/ha + Tenaz 1 l/ha + K Phosphite K 2.5 l/ha
	9	BMPP - Seed & Seed Treatment	Parao	160	Tebuconazol+ Thiametoxan	105.98-63-10.8	S (6 kg/ha) + Si (Tenaz 1 l/ha) + micros (Fanafol 1.250 l /ha)	First application: Zuperior 0.5 l/ha + Grunol 0.75 l/ha + Tenaz 1 l/ha + K Phosphite K 2.5 l/ha
	10	BMPP - Fertilization rate	Parao	143	Teb + Thiam+Syn +Endorice	76.43-63.8-0	S (6 kg/ha) + Si (Tenaz 1 l/ha) + micros (Fanafol 1.250 l /ha)	First application: Zuperior 0.5 l/ha + Grunol 0.75 l/ha + Tenaz 1 l/ha + K Phosphite K 2.5 l/ha
	11	BMPP - Micronutrients	Parao	143	Teb + Thiam+Syn +Endorice	105.98-63-10.8	NA	First application: Zuperior 0.5 l/ha + Grunol 0.75 l/ha + Tenaz 1 l/ha + K Phosphite K 2.5 l/ha
	12	BMPP - Disease management	Parao	143	Teb + Thiam+Syn +Endorice	105.98-63-10.8	S (6 kg/ha) + Si (Tenaz 1 l/ha) + micros (Fanafol 1.250 l /ha)	First aplication: Nativo 0.8 l/ha + Rizoil 0.4 l/ha
INDIA MUERTA	1	HYFP	INIA Tacuarí	170	Tebuconazol+ Thiametoxan	70.4-50.6-0	NA	First aplication: Nativo 0.8 l/ha + Rizoil 0.4 l/ha	Second aplication: Amistar Gold 0.35 l/ha
2014-2015	2	HYFP + cultivar	Parao	170	Tebuconazol+ Thiametoxan	70.4-50.6-0	NA	First aplication: Nativo 0.8 l/ha + Rizoil 0.4 l/ha	Second aplication: Amistar Gold 0,35 l/ha
	3	HYFP + Seed & Seed Treatment	INIA Tacuarí	113	Teb + Thiam+Syn +Endorice	70.4-50.6-0	NA	First aplication: Nativo 0.8 l/ha + Rizoil 0.4 l/ha	Second aplication: Amistar Gold 0,35 l/ha
	4	HYFP + Fertilization rate	INIA Tacuarí	170	Tebuconazol+ Thiametoxan	64.4-0-0	NA	First aplication: Nativo 0.8 l/ha + Rizoil 0.4 l/ha	Second aplication: Amistar Gold 0,35 l/ha
	5	HYFP + Micronutrients	INIA Tacuarí	170	Tebuconazol+ Thiametoxan	70.43-51-0	S (6 kg/ha) + Si (Tenaz 1 l/ha) + micros (Fanafol 1.250 l /ha)	First aplication: Nativo 0.8 l/ha + Rizoil 0.4 l/ha	Second aplication: Amistar Gold 0,35 l/ha
	6	HYFP + Disease management	INIA Tacuarí	170	Tebuconazol+ Thiametoxan	70.4-50.6-0	NA	First application: Zuperior 0.5 l/ha + Grunol 0.75 l/ha + Tenaz 1 l/ha + Fosfito de K 2.5 l/ha
	7	BMPP	Parao	143	Teb + Thiam+Syn +Endorice	51.57-0-0	S (6 kg/ha) + Si (Tenaz 1 l/ha) + micros (Fanafol 1.250 l /ha)	First application: Zuperior 0.5 l/ha + Grunol 0.75 l/ha + Tenaz 1 l/ha + Fosfito de K 2.5 l/ha
	8	BMPP - Cultivar	INIA Tacuarí	113	Teb + Thiam+Syn +Endorice	51.57-0-0	S (6 kg/ha) + Si (Tenaz 1 l/ha) + micros (Fanafol 1.250 l /ha)	First application: Zuperior 0.5 l/ha + Grunol 0.75 l/ha + Tenaz 1 l/ha + Fosfito de K 2.5 l/ha
	9	BMPP - Seed & Seed Treatment	Parao	170	Tebuconazol+ Thiametoxan	51.57-0-0	S (6 kg/ha) + Si (Tenaz 1 l/ha) + micros (Fanafol 1.250 l /ha)	First application: Zuperior 0.5 l/ha + Grunol 0.75 l/ha + Tenaz 1 l/ha + Fosfito de K 2.5 l/ha
	10	BMPP - Fertilization rate	Parao	143	Teb + Thiam+Syn +Endorice	70.43-51-0	S (6 kg/ha) + Si (Tenaz 1 l/ha) + micros (Fanafol 1.250 l /ha)	First application: Zuperior 0.5 l/ha + Grunol 0.75 l/ha + Tenaz 1 l/ha + Fosfito de K 2.5 l/ha
	11	BMPP - Micronutrients	Parao	143	Teb + Thiam+Syn +Endorice	64.4-0-0	NA	First application: Zuperior 0.5 l/ha + Grunol 0.75 l/ha + Tenaz 1 l/ha + Fosfito de K 2.5 l/ha
	12	BMPP - Disease management	Parao	143	Teb + Thiam+Syn +Endorice	51.57-0-0	S (6 kg/ha) + Si (Tenaz 1 l/ha) + micros (Fanafol 1.250 l /ha)	First aplication: Nativo 0.8 l/ha + Rizoil 0.4 l/ha	Second aplication: Amistar Gold 0,35 l/ha
Rincón de Ramírez	1	HYFP	EP 144	130	Tebuconazol+ Thiametoxan	68.5-55-25.2	NA	First aplication: Nativo 0.8 l/ha + Rizoil 0.4 l/ha	Second aplication: Amistar Gold 0.35 l/ha
2015-2016	2	HYFP + cultivar	Quebracho	130	Tebuconazol+ Thiametoxan	68.5-55-25.2	NA	First aplication: Nativo 0.8 l/ha + Rizoil 0.4 l/ha	Second aplication: Amistar Gold 0,35 l/ha
	3	HYFP + Seed & Seed Treatment	EP 144	105	Teb + Thiam+Syn +Endorice	68.5-55-25.2	NA	First aplication: Nativo 0.8 l/ha + Rizoil 0.4 l/ha	Second aplication: Amistar Gold 0,35 l/ha
	4	HYFP + Fertilization rate	EP 144	130	Tebuconazol+ Thiametoxan	55.58-87-33	NA	First aplication: Nativo 0.8 l/ha + Rizoil 0.4 l/ha	Second aplication: Amistar Gold 0,35 l/ha
	5	HYFP + Micronutrients	EP 144	130	Tebuconazol+ Thiametoxan	70.49-55-25.2	S (8 kg/ha) + Si (Tenaz 1 l/ha) + micros (Fanafol 1.250 l /ha)	First aplication: Nativo 0.8 l/ha + Rizoil 0.4 l/ha	Second aplication: Amistar Gold 0,35 l/ha
	6	HYFP + Disease management	EP 144	130	Tebuconazol+ Thiametoxan	68.5-55-25.2	NA	First application: Zuperior 0.5 l/ha + Grunol 0.75 l/ha + Tenaz 1 l/ha + Fosfito de K 2.5 l/ha
	7	BMPP	Quebracho	109	Teb + Thiam+Syn +Endorice	53.41-57-33	S (8 kg/ha) + Si (Tenaz 1 l/ha) + micros (Fanafol 1.250 l /ha)	First application: Zuperior 0.5 l/ha + Grunol 0.75 l/ha + Tenaz 1 l/ha + Fosfito de K 2.5 l/ha
	8	BMPP - Cultivar	EP 144	105	Teb + Thiam+Syn +Endorice	53.41-57-33	S (8 kg/ha) + Si (Tenaz 1 l/ha) + micros (Fanafol 1.250 l /ha)	First application: Zuperior 0.5 l/ha + Grunol 0.75 l/ha + Tenaz 1 l/ha + Fosfito de K 2.5 l/ha
	9	BMPP - Seed & Seed Treatment	Quebracho	130	Tebuconazol+ Thiametoxan	53.41-57-33	S (8 kg/ha) + Si (Tenaz 1 l/ha) + micros (Fanafol 1.250 l /ha)	First application: Zuperior 0.5 l/ha + Grunol 0.75 l/ha + Tenaz 1 l/ha + Fosfito de K 2.5 l/ha
	10	BMPP - Fertilization rate	Quebracho	109	Teb + Thiam+Syn +Endorice	70.49-55-25.2	S (8 kg/ha) + Si (Tenaz 1 l/ha) + micros (Fanafol 1.250 l /ha)	First application: Zuperior 0.5 l/ha + Grunol 0.75 l/ha + Tenaz 1 l/ha + Fosfito de K 2.5 l/ha
	11	BMPP - Micronutrients	Quebracho	109	Teb + Thiam+Syn +Endorice	55.58-87-33	NA	First application: Zuperior 0.5 l/ha + Grunol 0.75 l/ha + Tenaz 1 l/ha + Fosfito de K 2.5 l/ha
	12	BMPP - Disease management	Quebracho	109	Teb + Thiam+Syn +Endorice	53.41-57-33	S (8 kg/ha) + Si (Tenaz 1 l/ha) + micros (Fanafol 1.250 l /ha)	First aplication: Nativo 0.8 l/ha + Rizoil 0.4 l/ha	Second aplication: Amistar Gold 0,35 l/ha
7ª Sección de TREINTA y TRES -Zona San Francisco (Ruta Vergara-Charqueada)	1	HYFP	EP 144	130	Tebuconazol+ Thiametoxan	68.5-55-25.2	NA	First application: Nativo 0.8 l/ha + Rizoil 0.4 l/ha
2015-2016	2	HYFP + cultivar	INIA Merín	130	Tebuconazol+ Thiametoxan	68.5-55-25.2	NA	First application: Nativo 0.8 l/ha + Rizoil 0.4 l/ha
	3	HYFP + Seed & Seed Treatment	EP 144	105	Teb + Thiam+Syn +Endorice	68.5-55-25.2	NA	First application: Nativo 0.8 l/ha + Rizoil 0.4 l/ha
	4	HYFP + Fertilization rate	EP 144	130	Tebuconazol+ Thiametoxan	99.58-77-10.5	NA	First application: Nativo 0.8 l/ha + Rizoil 0.4 l/ha
	5	HYFP + Micronutrients	EP 144	130	Tebuconazol+ Thiametoxan	67.13-55-25.2	S (8 kg/ha) + Si (Tenaz 1 l/ha) + micros (Fanafol 1.250 l /ha)	First application: Nativo 0.8 l/ha + Rizoil 0.4 l/ha
	6	HYFP + Disease management	EP 144	130	Tebuconazol+ Thiametoxan	68.5-55-25.2	NA	First applicaiton Zuperior 0.5 l/ha + Grunol 0.75 l/ha + Tenaz 1 l/ha + Fosfito de K 2.5 l/ha
	7	BMPP	INIA Merín	109	Teb + Thiam+Syn +Endorice	97.66-77-10.5	S (8 kg/ha) + Si (Tenaz 1 l/ha) + micros (Fanafol 1.250 l /ha)	First applicaiton Zuperior 0.5 l/ha + Grunol 0.75 l/ha + Tenaz 1 l/ha + Fosfito de K 2.5 l/ha
	8	BMPP - Cultivar	EP 144	105	Teb + Thiam+Syn +Endorice	97.66-77-10.5	S (8 kg/ha) + Si (Tenaz 1 l/ha) + micros (Fanafol 1.250 l /ha)	First applicaiton Zuperior 0.5 l/ha + Grunol 0.75 l/ha + Tenaz 1 l/ha + Fosfito de K 2.5 l/ha
	9	BMPP - Seed & Seed Treatment	INIA Merín	130	Tebuconazol+ Thiametoxan	97.66-77-10.5	S (8 kg/ha) + Si (Tenaz 1 l/ha) + micros (Fanafol 1.250 l /ha)	First applicaiton Zuperior 0.5 l/ha + Grunol 0.75 l/ha + Tenaz 1 l/ha + Fosfito de K 2.5 l/ha
	10	BMPP - Fertilization rate	INIA Merín	109	Teb + Thiam+Syn +Endorice	67.13-55-25.2	S (8 kg/ha) + Si (Tenaz 1 l/ha) + micros (Fanafol 1.250 l /ha)	First applicaiton Zuperior 0.5 l/ha + Grunol 0.75 l/ha + Tenaz 1 l/ha + Fosfito de K 2.5 l/ha
	11	BMPP - Micronutrients	INIA Merín	109	Teb + Thiam+Syn +Endorice	99.58-77-10.5	NA	First applicaiton Zuperior 0.5 l/ha + Grunol 0.75 l/ha + Tenaz 1 l/ha + Fosfito de K 2.5 l/ha
	12	BMPP - Disease management	INIA Merín	109	Teb + Thiam+Syn +Endorice	97.66-77-10.5	S (8 kg/ha) + Si (Tenaz 1 l/ha) + micros (Fanafol 1.250 l /ha)	First application: Nativo 0.8 l/ha + Rizoil 0.4 l/ha
CEBOLLATÍ	1	HYFP	EP 144	160	Tebuconazol+ Thiametoxan	70.4-50.6-0	NA	First application: Nativo 0.8 l/ha + Rizoil 0.4 l/ha
2015-2016	2	HYFP + cultivar	Parao	160	Tebuconazol+ Thiametoxan	70.4-50.6-0	NA	First application: Nativo 0.8 l/ha + Rizoil 0.4 l/ha
	3	HYFP + Seed & Seed Treatment	EP 144	132	Teb + Thiam+Syn +Endorice	70.4-50.6-0	NA	First application: Nativo 0.8 l/ha + Rizoil 0.4 l/ha
	4	HYFP + Fertilization rate	EP 144	160	Tebuconazol+ Thiametoxan	104.8-87-10.98	NA	First application: Nativo 0.8 l/ha + Rizoil 0.4 l/ha
	5	HYFP + Micronutrients	EP 144	160	Tebuconazol+ Thiametoxan	73.72-50.6-0	S (6 kg/ha) + Si (Tenaz 1 l/ha) + micros (Fanafol 1.250 l /ha)	First application: Nativo 0.8 l/ha + Rizoil 0.4 l/ha
	6	HYFP + Disease management	EP 144	160	Tebuconazol+ Thiametoxan	70.4-50.6-0	NA	First applicaiton Zuperior 0.5 l/ha + Grunol 0.75 l/ha + Tenaz 1 l/ha + Fosfito de K 2.5 l/ha
	7	BMPP	Parao	139	Teb + Thiam+Syn +Endorice	102.63-87-10.98	S (6 kg/ha) + Si (Tenaz 1 l/ha) + micros (Fanafol 1.250 l /ha)	First applicaiton Zuperior 0.5 l/ha + Grunol 0.75 l/ha + Tenaz 1 l/ha + Fosfito de K 2.5 l/ha
	8	BMPP - Cultivar	EP 144	132	Teb + Thiam+Syn +Endorice	102.63-87-10.98	S (6 kg/ha) + Si (Tenaz 1 l/ha) + micros (Fanafol 1.250 l /ha)	First applicaiton Zuperior 0.5 l/ha + Grunol 0.75 l/ha + Tenaz 1 l/ha + Fosfito de K 2.5 l/ha
	9	BMPP - Seed & Seed Treatment	Parao	160	Tebuconazol+ Thiametoxan	102.63-87-10.98	S (6 kg/ha) + Si (Tenaz 1 l/ha) + micros (Fanafol 1.250 l /ha)	First applicaiton Zuperior 0.5 l/ha + Grunol 0.75 l/ha + Tenaz 1 l/ha + Fosfito de K 2.5 l/ha
	10	BMPP - Fertilization rate	Parao	139	Teb + Thiam+Syn +Endorice	73.72-50.6-0	S (6 kg/ha) + Si (Tenaz 1 l/ha) + micros (Fanafol 1.250 l /ha)	First applicaiton Zuperior 0.5 l/ha + Grunol 0.75 l/ha + Tenaz 1 l/ha + Fosfito de K 2.5 l/ha
	11	BMPP - Micronutrients	Parao	139	Teb + Thiam+Syn +Endorice	104.8-87-10.98	NA	First applicaiton Zuperior 0.5 l/ha + Grunol 0.75 l/ha + Tenaz 1 l/ha + Fosfito de K 2.5 l/ha
	12	BMPP - Disease management	Parao	139	Teb + Thiam+Syn +Endorice	102.63-87-10.98	S (6 kg/ha) + Si (Tenaz 1 l/ha) + micros (Fanafol 1.250 l /ha)	First application: Nativo 0.8 l/ha + Rizoil 0.4 l/ha
INDIA MUERTA	1	HYFP	INIA Tacuarí	170	Tebuconazol+ Thiametoxan	70.4-50.6-0	NA	First application: Nativo 0.8 l/ha + Rizoil 0.4 l/ha
2015-2016	2	HYFP + cultivar	Parao	170	Tebuconazol+ Thiametoxan	70.4-50.6-0	NA	First application: Nativo 0.8 l/ha + Rizoil 0.4 l/ha
	3	HYFP + Seed & Seed Treatment	INIA Tacuarí	109	Teb + Thiam+Syn +Endorice	70.4-50.6-0	NA	First application: Nativo 0.8 l/ha + Rizoil 0.4 l/ha
	4	HYFP + Fertilization rate	INIA Tacuarí	170	Tebuconazol+ Thiametoxan	117.02-40-43.2	NA	First application: Nativo 0.8 l/ha + Rizoil 0.4 l/ha
	5	HYFP + Micronutrients	INIA Tacuarí	170	Tebuconazol+ Thiametoxan	70.36-50.6-0	S (6 kg/ha) + Si (Tenaz 1 l/ha) + micros (Fanafol 1.250 l /ha)	First application: Nativo 0.8 l/ha + Rizoil 0.4 l/ha
	6	HYFP + Disease management	INIA Tacuarí	170	Tebuconazol+ Thiametoxan	70.4-50.6-0	NA	First applicaiton Zuperior 0.5 l/ha + Grunol 0.75 l/ha + Tenaz 1 l/ha + Fosfito de K 2.5 l/ha
	7	BMPP	Parao	139	Teb + Thiam+Syn +Endorice	116.02-40-43.2	S (6 kg/ha) + Si (Tenaz 1 l/ha) + micros (Fanafol 1.250 l /ha)	First applicaiton Zuperior 0.5 l/ha + Grunol 0.75 l/ha + Tenaz 1 l/ha + Fosfito de K 2.5 l/ha
	8	BMPP - Cultivar	INIA Tacuarí	109	Teb + Thiam+Syn +Endorice	116.02-40-43.2	S (6 kg/ha) + Si (Tenaz 1 l/ha) + micros (Fanafol 1.250 l /ha)	First applicaiton Zuperior 0.5 l/ha + Grunol 0.75 l/ha + Tenaz 1 l/ha + Fosfito de K 2.5 l/ha
	9	BMPP - Seed & Seed Treatment	Parao	170	Tebuconazol+ Thiametoxan	116.02-40-43.2	S (6 kg/ha) + Si (Tenaz 1 l/ha) + micros (Fanafol 1.250 l /ha)	First applicaiton Zuperior 0.5 l/ha + Grunol 0.75 l/ha + Tenaz 1 l/ha + Fosfito de K 2.5 l/ha
	10	BMPP - Fertilization rate	Parao	139	Teb + Thiam+Syn +Endorice	70.36-50.6-0	S (6 kg/ha) + Si (Tenaz 1 l/ha) + micros (Fanafol 1.250 l /ha)	First applicaiton Zuperior 0.5 l/ha + Grunol 0.75 l/ha + Tenaz 1 l/ha + Fosfito de K 2.5 l/ha
	11	BMPP - Micronutrients	Parao	139	Teb + Thiam+Syn +Endorice	117.02-40-43.2	NA	First applicaiton Zuperior 0.5 l/ha + Grunol 0.75 l/ha + Tenaz 1 l/ha + Fosfito de K 2.5 l/ha
	12	BMPP - Disease management	Parao	139	Teb + Thiam+Syn +Endorice	116.02-40-43.2	S (6 kg/ha) + Si (Tenaz 1 l/ha) + micros (Fanafol 1.250 l /ha)	First application: Nativo 0.8 l/ha + Rizoil 0.4 l/ha

## Sheet: Second Stage Trials
Supplementary Table S4. Detailed treatment information of the second-stage trials
Nº	Location	treatment	Factor 1	Factor 2			Factor 3	Factor 4	Factor 5
		#	Cultivar	Seed kg/ha	seed treatment	N-P2O5-K2O/S (kg/Ha)		Micronutrient	Disease protection
1	Rincón de Ramírez	1 (HYFP)	El Paso 144	130 kg/ha	tebuconazol + thiametoxan	69-55-35		-	1st application: Amistar 0,4 l/ha + Score 0,3 l/ha + Bim 0,3 l/ha +
									Nimbus 0,5 l/ha
		9 (BMPP)	Quebracho	130 kg/ha	tebuconazol + thiametoxan	138-60-147/7.5		Tenaz 1 l/ha +	1st application: Amistar 0,4 l/ha + Score 0,3 l/ha + Bim 0,3 l/ha +
								Fanafol 1,25 l/ha	Nimbus 0,5 l/ha
									2nd application: Tenaz 1 l/ha + Fanafos K 2,5 l/ha
2	C. de San Francisco	1	El Paso 144	130 kg/ha	tebuconazol + thiametoxan	71-55-28			1st application: Nativo 0,8 l/ha + Rizospray 0,225 l/ha
									2nd application: Amistar Top 0,5 l/ha + Nimbus 0,5 l/ha
		9	INIA Merín	130 kg/ha	tebuconazol + thiametoxan	121-96-102/12		Tenaz 1 l/ha +	1st application: Zuperior 0,5 l/ha + Grunol 0,75 l/ha
								Fanafol 1,25 l/ha	2nd application: Tenaz 1 l/ha + Fanafos K 2,5 l/ha
3	7ª Sección de	1	El Paso 144	130 kg/ha	tebuconazol + thiametoxan	57-55-24			1st application: Nativo 0,8 l/ha + Rizospray 0,225 l/ha
	Treinta y Tres
		9	INIA Merín	130 kg/ha	tebuconazol + thiametoxan	108-60-72/10		Tenaz 1 l/ha +	1st application: Zuperior 0,5 l/ha + Grunol 0,75 l/ha
								Fanafol 1,25 l/ha	Tenaz 1 l/ha + Fanafos K 2,5 l/ha
4	Cebollatí	1	El Paso 144	160 kg/ha	tebuconazol + thiametoxan	61-53-0			1st application: Nativo 0,8 l/ha + Rizospray 0,225 l/ha
		12	Parao	160 kg/ha	tebuconazol + thiametoxan+	129-88-21/11		Tenaz 1 l/ha +	1st application: Nativo 0,8 l/ha + Rizospray 0,225 l/ha
					Synergize + Endorice			Fanafol 1,25 l/ha
5	India Muerta	1	INIA Tacuarí	180 kg/ha	tebuconazol + thiametoxan	71-51-0			1st application: Nativo 0,8 l/ha + Rizospray 0,225 l/ha
		9	Parao	170 kg/ha	tebuconazol + thiametoxan	67-0-48/0		Tenaz 1 l/ha +	1st application: Zuperior 0,5 l/ha + Grunol 0,75 l/ha
								Fanafol 1,25 l/ha	2nd application: Tenaz 1 l/ha + Fanafos K 2,5 l/ha
6	Vuelta Grande	1	INIA Tacuarí	170 kg/ha	tebuconazol + thiametoxan	67-51-0			1st application: Nativo 0,8 l/ha + Rizospray 0,225 l/ha
		9	Parao	170 kg/ha	tebuconazol + thiametoxan	110-75-21/9.5		Tenaz 1 l/ha +	1st application: Zuperior 0,5 l/ha + Grunol 0,75 l/ha
								Fanafol 1,25 l/ha	2nd application: Tenaz 1 l/ha + Fanafos K 2,5 l/ha
