# Supplementary material for: Towards actionable research frameworks for sustainable intensification in high-yielding rice systems
Source: Sci Rep. 2020 Jun 19;10:9975. doi: 10.1038/s41598-020-63251-w (PMC7305151; doi:10.1038/s41598-020-63251-w)
Supplement: Supplementary file 2 — Supplementary information 2 [file 41598_2020_63251_MOESM2_ESM.zip › Table S5a-Unaggregated results of first and second stage field trials.xlsx]

## Sheet: Table S5a-Unaggregated results 
Location	Trt	Block	Year	Yield	NUE	EUE	NEY	total_c_footprint	yield_scaled_c_footprint	total_agc_risk	yield_scaled_agc_risk
Ricon de Ramirez	4	1	1	12.9506	122.988	0.967645	183.466	1004.59	0.077571	287490	22.1989
Ricon de Ramirez	11	1	1	12.9732	123.203	0.959255	183.669	1010.6	0.0778989	309291	23.8406
Ricon de Ramirez	1	1	1	12.8894	188.166	1.21819	185.337	769.864	0.0597287	287490	22.3044
Ricon de Ramirez	3	1	1	12.4847	182.259	1.21038	179.453	757.789	0.0606973	250041	20.0277
Ricon de Ramirez	6	1	1	12.6661	184.907	1.19889	181.96	768.769	0.0606949	287262	22.6795
Ricon de Ramirez	12	1	1	13.7564	130.64	1.01597	195.558	1011.7	0.0735435	309518	22.4999
Ricon de Ramirez	5	1	1	13.2748	197.747	1.26502	191.283	763.014	0.0574785	287490	21.6568
Ricon de Ramirez	8	1	1	12.5835	119.501	0.960441	178.167	991.424	0.0787878	249813	19.8524
Ricon de Ramirez	2	1	1	13.4448	196.274	1.27069	193.78	769.864	0.0572612	287490	21.383
Ricon de Ramirez	9	1	1	13.3278	126.57	0.997007	189.215	1003.5	0.0752937	287262	21.5536
Ricon de Ramirez	7	1	1	13.7099	130.198	1.01372	194.866	1010.6	0.0737133	309291	22.5597
Ricon de Ramirez	10	1	1	12.7508	186.143	1.18929	183.09	775.872	0.0608491	309291	24.2566
Ricon de Ramirez	7	2	1	13.1792	125.159	0.974484	186.8	1010.6	0.0766815	309291	23.4681
Ricon de Ramirez	1	2	1	12.5906	183.804	1.18995	180.796	769.864	0.0611462	287490	22.8338
Ricon de Ramirez	3	2	1	12.2461	178.775	1.18725	175.826	757.789	0.0618799	250041	20.4179
Ricon de Ramirez	4	2	1	12.4086	117.841	0.927148	175.228	1004.59	0.0809592	287490	23.1685
Ricon de Ramirez	12	2	1	13.5382	128.568	0.999858	192.241	1011.7	0.0747288	309518	22.8625
Ricon de Ramirez	9	2	1	13.6923	130.031	1.02427	194.754	1003.5	0.0732896	287262	20.9799
Ricon de Ramirez	8	2	1	12.2796	116.615	0.937246	173.548	991.424	0.0807376	249813	20.3438
Ricon de Ramirez	10	2	1	12.607	184.044	1.17588	180.905	775.872	0.0615428	309291	24.5332
Ricon de Ramirez	11	2	1	13.1364	124.753	0.971322	186.15	1010.6	0.0769311	309291	23.5445
Ricon de Ramirez	6	2	1	11.8374	172.809	1.12045	169.364	768.769	0.0649441	287262	24.2673
Ricon de Ramirez	2	2	1	12.6813	185.129	1.19853	182.176	769.864	0.0607084	287490	22.6703
Ricon de Ramirez	5	2	1	11.9289	177.698	1.13677	170.825	763.014	0.0639635	287490	24.1003
Ricon de Ramirez	6	3	1	12.1229	176.977	1.14748	173.703	768.769	0.0634146	287262	23.6958
Ricon de Ramirez	2	3	1	12.5598	183.355	1.18705	180.329	769.864	0.0612957	287490	22.8896
Ricon de Ramirez	9	3	1	15.8829	150.835	1.18815	228.053	1003.5	0.0631809	287262	18.0862
Ricon de Ramirez	7	3	1	13.0219	123.664	0.962849	184.408	1010.6	0.0776081	309291	23.7516
Ricon de Ramirez	1	3	1	11.5224	168.21	1.089	164.559	769.864	0.0668147	287490	24.9505
Ricon de Ramirez	3	3	1	11.9626	174.637	1.15977	171.517	757.789	0.0633464	250041	20.9018
Ricon de Ramirez	10	3	1	12.6848	185.18	1.18314	182.088	775.872	0.0611654	309291	24.3827
Ricon de Ramirez	5	3	1	12.1152	180.474	1.15452	173.657	763.014	0.0629799	287490	23.7297
Ricon de Ramirez	12	3	1	14.231	135.147	1.05102	202.77	1011.7	0.0710913	309518	21.7496
Ricon de Ramirez	8	3	1	12.1553	115.435	0.927758	171.658	991.424	0.0815633	249813	20.5518
Ricon de Ramirez	11	3	1	12.9594	123.072	0.958234	183.459	1010.6	0.0779819	309291	23.866
Ricon de Ramirez	4	3	1	12.4871	118.586	0.933007	176.42	1004.59	0.0804508	287490	23.023
Ricon de Ramirez	5	1	2	13.1324	186.301	1.08993	187.563	870.479	0.0662851	287653	21.9041
Ricon de Ramirez	2	1	2	13.1856	192.49	1.10594	188.498	860.529	0.0652629	287653	21.8157
Ricon de Ramirez	10	1	2	13.9056	197.27	1.19446	199.723	851.627	0.0612436	232353	16.7094
Ricon de Ramirez	8	1	2	13.4809	252.404	1.26733	194.272	775.149	0.0574998	232353	17.2357
Ricon de Ramirez	3	1	2	12.763	186.32	1.10681	182.466	842.772	0.0660327	232581	18.2231
Ricon de Ramirez	6	1	2	12.7157	185.63	1.06795	181.371	859.434	0.0675887	287425	22.604
Ricon de Ramirez	12	1	2	12.835	240.311	1.20481	184.439	776.244	0.0604787	232581	18.1208
Ricon de Ramirez	4	1	2	12.974	233.43	1.11839	185.604	857.951	0.0661284	287653	22.1715
Ricon de Ramirez	11	1	2	13.2165	237.792	1.18072	189.697	839.099	0.0634888	232353	17.5805
Ricon de Ramirez	7	1	2	12.9597	242.646	1.19203	186.116	785.803	0.0606343	265396	20.4786
Ricon de Ramirez	1	1	2	13.4272	196.017	1.12621	192.171	860.529	0.0640886	287653	21.4232
Ricon de Ramirez	9	1	2	12.2512	229.381	1.11087	175.191	792.906	0.0647204	287425	23.4609
Ricon de Ramirez	12	2	2	12.4119	232.389	1.1651	178.008	776.244	0.0625402	232581	18.7385
Ricon de Ramirez	9	2	2	13.4016	250.918	1.21518	192.675	792.906	0.0591652	287425	21.4471
Ricon de Ramirez	7	2	2	13.6102	254.825	1.25186	196.003	785.803	0.0577364	265396	19.4998
Ricon de Ramirez	1	2	2	13.0447	190.434	1.09413	186.357	860.529	0.0659676	287653	22.0513
Ricon de Ramirez	11	2	2	13.2295	238.027	1.18189	189.895	839.099	0.0634263	232353	17.5632
Ricon de Ramirez	4	2	2	12.6835	228.203	1.09335	181.189	857.951	0.067643	287653	22.6793
Ricon de Ramirez	10	2	2	12.8878	182.831	1.10703	184.253	851.627	0.0660802	232353	18.0289
Ricon de Ramirez	2	2	2	13.416	195.854	1.12527	192.001	860.529	0.0641419	287653	21.441
Ricon de Ramirez	3	2	2	13.7215	200.314	1.18994	197.036	842.772	0.0614198	232581	16.9501
Ricon de Ramirez	5	2	2	13.4207	190.392	1.11386	191.946	870.479	0.064861	287653	21.4335
Ricon de Ramirez	6	2	2	13.7151	200.22	1.15189	196.563	859.434	0.0626634	287425	20.9569
Ricon de Ramirez	8	2	2	12.7857	239.388	1.20197	183.705	775.149	0.0606262	232353	18.1729
Ricon de Ramirez	3	3	2	13.2185	192.97	1.14632	189.39	842.772	0.0637571	232581	17.5951
Ricon de Ramirez	10	3	2	14.196	201.39	1.2194	204.137	851.627	0.0599907	232353	16.3675
Ricon de Ramirez	2	3	2	13.5066	197.177	1.13287	193.378	860.529	0.0637117	287653	21.2972
Ricon de Ramirez	6	3	2	13.1383	191.8	1.10344	187.795	859.434	0.0654145	287425	21.8769
Ricon de Ramirez	12	3	2	13.6671	255.89	1.28292	197.087	776.244	0.0567966	232581	17.0176
Ricon de Ramirez	5	3	2	14.1287	200.435	1.17261	202.707	870.479	0.0616109	287653	20.3596
Ricon de Ramirez	11	3	2	13.2711	238.774	1.1856	190.527	839.099	0.0632277	232353	17.5082
Ricon de Ramirez	9	3	2	13.3008	249.032	1.20604	191.144	792.906	0.0596134	287425	21.6096
Ricon de Ramirez	7	3	2	13.1309	245.851	1.20778	188.718	785.803	0.0598437	265396	20.2116
Ricon de Ramirez	8	3	2	12.9465	242.398	1.21709	186.15	775.149	0.0598732	232353	17.9472
Ricon de Ramirez	1	3	2	14.0269	204.772	1.17651	201.286	860.529	0.0613486	287653	20.5073
Ricon de Ramirez	4	3	2	13.3599	240.372	1.15165	191.47	857.951	0.0642184	287653	21.5311
Cebollati	2	1	1	8.55796	121.562	0.686246	117.61	879.092	0.102722	366676	42.8462
Cebollati	11	1	1	9.73934	91.8979	0.66284	133.345	1073.22	0.110195	328999	33.7804
Cebollati	9	1	1	9.6198	90.77	0.643061	131.262	1085.3	0.112819	366448	38.0931
Cebollati	7	1	1	9.35832	88.3027	0.636909	127.553	1073.22	0.114681	328999	35.1558
Cebollati	4	1	1	8.55978	80.7679	0.571595	115.133	1086.39	0.126918	366676	42.837
Cebollati	1	1	1	8.53367	121.217	0.684298	117.241	879.092	0.103015	366676	42.9681
Cebollati	5	1	1	9.42003	123.25	0.732553	130.325	909.95	0.0965973	366676	38.9251
Cebollati	6	1	1	9.21582	130.907	0.73994	127.626	877.997	0.0952706	366448	39.7629
Cebollati	12	1	1	9.69323	91.4628	0.65899	132.628	1074.32	0.110832	329227	33.9646
Cebollati	3	1	1	9.09377	129.173	0.747022	126.052	865.597	0.0951857	324821	35.7191
Cebollati	10	1	1	8.97826	117.47	0.703855	123.714	919.436	0.102407	328999	36.6439
Cebollati	8	1	1	10.6339	100.338	0.723719	146.941	1073.22	0.100925	328999	30.9388
Cebollati	7	2	1	10.2841	97.0385	0.699918	141.626	1073.22	0.104357	328999	31.9909
Cebollati	4	2	1	10.3062	97.2464	0.688214	141.679	1086.39	0.105412	366676	35.5782
Cebollati	10	2	1	9.51153	124.448	0.745662	131.819	919.436	0.0966654	328999	34.5895
Cebollati	1	2	1	9.04477	128.477	0.725282	125.01	879.092	0.0971934	366676	40.5401
Cebollati	12	2	1	10.177	96.0273	0.691877	139.981	1074.32	0.105564	329227	32.3502
Cebollati	9	2	1	10.5368	99.4228	0.704362	145.2	1085.3	0.103	366448	34.7778
Cebollati	3	2	1	9.64386	136.987	0.792211	134.413	865.597	0.0897562	324821	33.6816
Cebollati	8	2	1	10.6355	100.354	0.723831	146.966	1073.22	0.100909	328999	30.934
Cebollati	6	2	1	9.07519	128.909	0.728649	125.488	877.997	0.096747	366448	40.3791
Cebollati	11	2	1	9.6558	91.1097	0.657155	132.075	1073.22	0.111148	328999	34.0726
Cebollati	2	2	1	8.64643	122.819	0.69334	118.955	879.092	0.101671	366676	42.4077
Cebollati	5	2	1	8.54813	111.843	0.66475	117.072	909.95	0.10645	366676	42.8954
Cebollati	10	3	1	8.96587	117.308	0.702884	123.525	919.436	0.102548	328999	36.6946
Cebollati	7	3	1	9.42346	88.9174	0.641342	128.543	1073.22	0.113888	328999	34.9127
Cebollati	1	3	1	9.49074	134.812	0.761044	131.789	879.092	0.0926263	366676	38.6351
Cebollati	9	3	1	9.84461	92.8913	0.65809	134.679	1085.3	0.110243	366448	37.2232
Cebollati	3	3	1	10.4774	148.827	0.860682	147.083	865.597	0.0826157	324821	31.0021
Cebollati	12	3	1	9.96225	94.0012	0.677279	136.717	1074.32	0.107839	329227	33.0474
Cebollati	6	3	1	9.4605	134.382	0.759586	131.345	877.997	0.0928066	366448	38.7345
Cebollati	2	3	1	9.08878	129.102	0.728811	125.679	879.092	0.0967228	366676	40.3438
Cebollati	11	3	1	9.61398	90.7151	0.654309	131.439	1073.22	0.111631	328999	34.2209
Cebollati	5	3	1	10.4449	136.659	0.81225	145.903	909.95	0.0871194	366676	35.1058
Cebollati	8	3	1	9.93359	93.7308	0.67606	136.297	1073.22	0.10804	328999	33.1198
Cebollati	4	3	1	10.1436	95.7122	0.677356	139.207	1086.39	0.107101	366676	36.1485
Cebollati	6	1	2	11.5567	164.158	0.954276	163.552	854.282	0.0739207	353484	30.5868
Cebollati	3	1	2	11.7372	166.721	1.00419	166.717	835.489	0.0711832	292031	24.8809
Cebollati	12	1	2	12.7345	124.082	0.882776	179.139	1073.62	0.0843074	307451	24.1431
Cebollati	9	1	2	11.5918	112.947	0.786507	161.457	1087.44	0.093811	353484	30.4943
Cebollati	2	1	2	11.4968	163.306	0.948083	162.625	855.377	0.0744015	353711	30.7662
Cebollati	4	1	2	11.6922	111.567	0.785136	162.83	1099.38	0.0940268	353711	30.2519
Cebollati	8	1	2	10.866	105.876	0.759856	150.864	1067.55	0.0982463	291803	26.8546
Cebollati	5	1	2	11.7248	159.044	0.950362	165.879	871.977	0.0743706	353711	30.1679
Cebollati	10	1	2	11.3452	153.896	0.946016	160.455	855.966	0.0754471	307223	27.0795
Cebollati	1	1	2	12.2045	173.36	1.00645	173.383	855.377	0.0700868	353711	28.9819
Cebollati	11	1	2	11.5448	110.161	0.793598	160.934	1083.37	0.0938401	307223	26.6113
Cebollati	7	1	2	10.8203	105.43	0.750907	150.059	1072.52	0.0991209	307223	28.3931
Cebollati	1	2	2	12.3553	175.501	1.01888	175.674	855.377	0.0692317	353711	28.6284
Cebollati	8	2	2	10.6679	103.945	0.746002	147.852	1067.55	0.100071	291803	27.3533
Cebollati	5	2	2	11.6828	158.475	0.946959	165.241	871.977	0.0746378	353711	30.2763
Cebollati	10	2	2	10.8813	147.603	0.907331	153.403	855.966	0.0786639	307223	28.234
Cebollati	4	2	2	11.356	108.359	0.76256	157.72	1099.38	0.0968104	353711	31.1475
Cebollati	11	2	2	12.2122	116.529	0.839475	171.079	1083.37	0.0887118	307223	25.157
Cebollati	6	2	2	11.5413	163.939	0.953004	163.318	854.282	0.0740195	353484	30.6277
Cebollati	9	2	2	11.3433	110.526	0.769646	157.68	1087.44	0.0958661	353484	31.1624
Cebollati	2	2	2	11.0003	156.254	0.907143	155.078	855.377	0.0777593	353711	32.1547
Cebollati	12	2	2	12.2838	119.69	0.851528	172.288	1073.62	0.0874012	307451	25.0291
Cebollati	7	2	2	12.1645	118.527	0.844187	170.49	1072.52	0.0881684	307223	25.2558
Cebollati	3	2	2	11.4549	162.712	0.980047	162.427	835.489	0.072937	292031	25.4939
Cebollati	7	3	2	11.1334	108.48	0.77263	154.817	1072.52	0.096334	307223	27.5948
Cebollati	1	3	2	10.609	150.696	0.874875	149.131	855.377	0.0806273	353711	33.3406
Cebollati	9	3	2	11.3233	110.332	0.768294	157.377	1087.44	0.0960349	353484	31.2172
Cebollati	5	3	2	11.6115	157.507	0.941177	164.157	871.977	0.0750963	353711	30.4623
Cebollati	2	3	2	11.6085	164.894	0.957297	164.323	855.377	0.0736854	353711	30.47
Cebollati	12	3	2	11.9118	116.065	0.825743	166.634	1073.62	0.0901304	307451	25.8106
Cebollati	10	3	2	11.9294	161.82	0.994726	169.334	855.966	0.0717526	307223	25.7534
Cebollati	8	3	2	10.3999	101.334	0.72726	143.779	1067.55	0.10265	291803	28.0582
Cebollati	3	3	2	11.3591	161.35	0.971844	160.97	835.489	0.0735526	292031	25.7091
Cebollati	6	3	2	9.87181	140.225	0.815147	137.941	854.282	0.0865375	353484	35.8074
Cebollati	11	3	2	12.3102	117.464	0.846213	172.568	1083.37	0.0880055	307223	24.9567
Cebollati	4	3	2	10.8644	103.668	0.729549	150.247	1099.38	0.101191	353711	32.5569
India Muerta	4	1	1	11.5967	180.074	0.99617	164.629	773.649	0.0667126	388086	33.4651
India Muerta	9	1	1	12.324	238.977	1.13998	176.514	708.404	0.0574815	387858	31.4717
India Muerta	1	1	1	11.5732	164.392	0.909255	163.184	893.211	0.0771794	388086	33.5332
India Muerta	12	1	1	11.8651	230.077	1.14042	169.945	690.321	0.058181	328608	27.6955
India Muerta	7	1	1	11.9031	230.815	1.14583	170.539	689.226	0.057903	328380	27.5878
India Muerta	3	1	1	11.6068	164.869	0.98062	164.587	852.724	0.0734676	262522	22.6179
India Muerta	5	1	1	11.8401	168.112	0.92968	167.234	894.069	0.0755119	388086	32.7773
India Muerta	10	1	1	12.5435	178.099	1.02002	178.364	873.796	0.0696612	328380	26.1793
India Muerta	6	1	1	11.3708	161.518	0.894473	160.124	892.116	0.0784565	387858	34.1099
India Muerta	2	1	1	12.0239	170.793	0.944663	170.034	893.211	0.0742866	388086	32.2764
India Muerta	8	1	1	11.1355	215.93	1.12267	159.341	667.917	0.0599808	262294	23.5547
India Muerta	11	1	1	11.874	184.379	1.0599	169.282	753.376	0.0634476	328380	27.6555
India Muerta	6	2	1	11.5276	163.744	0.906803	162.507	892.116	0.0773897	387858	33.6461
India Muerta	12	2	1	11.9486	231.697	1.14845	171.215	690.321	0.0577742	328608	27.5018
India Muerta	8	2	1	11.7057	226.987	1.18016	168.008	667.917	0.057059	262294	22.4073
India Muerta	3	2	1	11.3585	161.343	0.959645	160.814	852.724	0.0750734	262522	23.1123
India Muerta	4	2	1	11.6155	180.366	0.997785	164.915	773.649	0.0666046	388086	33.4109
India Muerta	2	2	1	12.2641	174.205	0.963535	173.685	893.211	0.0728316	388086	31.6442
India Muerta	9	2	1	12.5424	243.211	1.16018	179.833	708.404	0.0564808	387858	30.9238
India Muerta	11	2	1	11.6084	180.254	1.03619	165.244	753.376	0.0648993	328380	28.2882
India Muerta	7	2	1	11.6481	225.87	1.12128	166.663	689.226	0.0591706	328380	28.1917
India Muerta	5	2	1	11.2064	159.114	0.879922	157.602	894.069	0.0797819	388086	34.6307
India Muerta	1	2	1	10.9024	154.864	0.856559	152.989	893.211	0.0819276	388086	35.5962
India Muerta	10	2	1	11.8245	167.89	0.961551	167.435	873.796	0.0738973	328380	27.7713
India Muerta	3	3	1	11.3305	160.945	0.95728	160.388	852.724	0.0752589	262522	23.1694
India Muerta	2	3	1	11.77	167.188	0.924722	166.176	893.211	0.0758885	388086	32.9724
India Muerta	12	3	1	11.782	228.466	1.13244	168.682	690.321	0.0585911	328608	27.8907
India Muerta	6	3	1	11.0917	157.552	0.872512	155.881	892.116	0.0804312	387858	34.9685
India Muerta	5	3	1	10.8136	153.537	0.849078	151.631	894.069	0.0826801	388086	35.8888
India Muerta	1	3	1	10.9728	155.864	0.862087	154.059	893.211	0.0814022	388086	35.368
India Muerta	11	3	1	12.0283	186.775	1.07367	171.627	753.376	0.0626337	328380	27.3007
India Muerta	8	3	1	10.9711	212.743	1.1061	156.843	667.917	0.0608795	262294	23.9076
India Muerta	4	3	1	11.314	175.683	0.971882	160.331	773.649	0.0683798	388086	34.3014
India Muerta	9	3	1	11.6554	226.011	1.07813	166.351	708.404	0.060779	387858	33.2771
India Muerta	10	3	1	11.5728	164.316	0.941083	163.609	873.796	0.0755045	328380	28.3753
India Muerta	7	3	1	11.1765	216.726	1.07589	159.495	689.226	0.0616672	328380	29.3812
India Muerta	6	1	2	11.3867	161.743	0.890615	160.293	897.147	0.0787888	389711	34.2251
India Muerta	3	1	2	11.0087	156.373	0.93016	155.496	854.136	0.0775876	255460	23.2054
India Muerta	10	1	2	12.9059	183.427	1.04947	183.873	874.927	0.0677927	321422	24.905
India Muerta	1	1	2	11.4324	162.391	0.893863	160.982	897.464	0.0785021	389836	34.0994
India Muerta	8	1	2	12.015	103.56	0.808076	167.759	1092.96	0.0909667	255335	21.2514
India Muerta	2	1	2	11.4492	162.631	0.895182	161.238	897.464	0.0783864	389836	34.0491
India Muerta	4	1	2	11.155	95.3253	0.701952	153.664	1141.61	0.102341	389836	34.9473
India Muerta	12	1	2	12.1914	105.08	0.794606	169.967	1114.59	0.0914243	321547	26.3748
India Muerta	7	1	2	12.0142	103.553	0.783289	167.278	1114.27	0.0927465	321422	26.7535
India Muerta	9	1	2	12.4954	107.701	0.789689	174.108	1136.29	0.0909365	389711	31.1882
India Muerta	11	1	2	13.4135	114.625	0.870913	188.483	1119.27	0.083444	321422	23.9626
India Muerta	5	1	2	11.419	162.294	0.892997	160.782	897.264	0.0785762	389836	34.1392
India Muerta	4	2	2	11.1303	95.1148	0.700402	153.29	1141.61	0.102567	389836	35.0247
India Muerta	2	2	2	12.0345	170.944	0.940939	170.134	897.464	0.0745745	389836	32.3933
India Muerta	5	2	2	11.4464	162.683	0.895139	161.198	897.264	0.0783882	389836	34.0575
India Muerta	12	2	2	12.8086	110.4	0.834834	179.348	1114.59	0.0870187	321547	25.1039
India Muerta	7	2	2	13.5625	116.898	0.884234	190.812	1114.27	0.0821585	321422	23.6993
India Muerta	9	2	2	12.8357	110.634	0.811193	179.279	1136.29	0.088526	389711	30.3615
India Muerta	1	2	2	11.8857	168.831	0.92931	167.873	897.464	0.0755077	389836	32.7987
India Muerta	10	2	2	12.7428	181.108	1.0362	181.393	874.927	0.0686606	321422	25.2238
India Muerta	6	2	2	11.2696	160.079	0.881453	158.512	897.147	0.0796078	389711	34.5808
India Muerta	8	2	2	11.2407	96.8858	0.756	155.99	1092.96	0.0972329	255335	22.7153
India Muerta	11	2	2	13.1376	112.268	0.853001	184.29	1119.27	0.0851962	321422	24.4658
India Muerta	3	2	2	11.3569	161.32	0.959586	160.79	854.136	0.0752084	255460	22.4938
India Muerta	6	3	2	10.4695	148.715	0.818875	146.351	897.147	0.0856914	389711	37.2234
India Muerta	10	3	2	11.6071	164.967	0.943851	164.13	874.927	0.0753788	321422	27.6919
India Muerta	3	3	2	10.5501	149.86	0.891418	148.527	854.136	0.0809597	255460	24.2139
India Muerta	1	3	2	11.4925	163.246	0.898566	161.896	897.464	0.0780912	389836	33.9209
India Muerta	8	3	2	11.6418	100.343	0.782976	162.086	1092.96	0.0938829	255335	21.9327
India Muerta	11	3	2	13.2246	113.011	0.858649	185.612	1119.27	0.0846358	321422	24.3048
India Muerta	2	3	2	12.5082	177.673	0.977977	177.334	897.464	0.0717503	389836	31.1665
India Muerta	12	3	2	13.0637	112.599	0.85146	183.226	1114.59	0.0853196	321547	24.6137
India Muerta	5	3	2	10.9265	155.295	0.854484	153.296	897.264	0.0821178	389836	35.6779
India Muerta	7	3	2	12.3266	106.246	0.803659	172.026	1114.27	0.0903957	321422	26.0754
India Muerta	9	3	2	13.204	113.808	0.834466	184.877	1136.29	0.0860569	389711	29.5147
India Muerta	4	3	2	11.155	95.3259	0.701956	153.665	1141.61	0.10234	389836	34.9471
Treinta y Tres/San Francisco	7	1	1	11.5043	131.643	NA	NA	NA	NA	NA	NA
Treinta y Tres/San Francisco	11	1	1	12.081	135.803	NA	NA	NA	NA	NA	NA
Treinta y Tres/San Francisco	9	1	1	11.9393	136.621	NA	NA	NA	NA	NA	NA
Treinta y Tres/San Francisco	1	1	1	11.0534	161.363	NA	NA	NA	NA	NA	NA
Treinta y Tres/San Francisco	10	1	1	11.1678	166.361	NA	NA	NA	NA	NA	NA
Treinta y Tres/San Francisco	5	1	1	10.8355	161.41	NA	NA	NA	NA	NA	NA
Treinta y Tres/San Francisco	4	1	1	11.7689	132.295	NA	NA	NA	NA	NA	NA
Treinta y Tres/San Francisco	2	1	1	10.463	152.745	NA	NA	NA	NA	NA	NA
Treinta y Tres/San Francisco	8	1	1	10.6878	122.299	NA	NA	NA	NA	NA	NA
Treinta y Tres/San Francisco	3	1	1	10.8727	158.726	NA	NA	NA	NA	NA	NA
Treinta y Tres/San Francisco	10	2	1	11.768	175.301	NA	NA	NA	NA	NA	NA
Treinta y Tres/San Francisco	1	2	1	11.739	171.373	NA	NA	NA	NA	NA	NA
Treinta y Tres/San Francisco	3	2	1	11.3581	165.811	NA	NA	NA	NA	NA	NA
Treinta y Tres/San Francisco	7	2	1	12.5153	143.212	NA	NA	NA	NA	NA	NA
Treinta y Tres/San Francisco	9	2	1	12.4278	142.211	NA	NA	NA	NA	NA	NA
Treinta y Tres/San Francisco	4	2	1	11.3784	127.905	NA	NA	NA	NA	NA	NA
Treinta y Tres/San Francisco	2	2	1	11.3048	165.033	NA	NA	NA	NA	NA	NA
Treinta y Tres/San Francisco	5	2	1	10.6468	158.6	NA	NA	NA	NA	NA	NA
Treinta y Tres/San Francisco	8	2	1	10.9156	124.907	NA	NA	NA	NA	NA	NA
Treinta y Tres/San Francisco	11	2	1	11.5673	130.028	NA	NA	NA	NA	NA	NA
Treinta y Tres/San Francisco	11	3	1	11.7806	132.426	NA	NA	NA	NA	NA	NA
Treinta y Tres/San Francisco	5	3	1	10.7037	159.447	NA	NA	NA	NA	NA	NA
Treinta y Tres/San Francisco	4	3	1	10.7017	120.298	NA	NA	NA	NA	NA	NA
Treinta y Tres/San Francisco	10	3	1	10.6478	158.615	NA	NA	NA	NA	NA	NA
Treinta y Tres/San Francisco	1	3	1	11.1808	163.223	NA	NA	NA	NA	NA	NA
Treinta y Tres/San Francisco	7	3	1	11.9353	136.575	NA	NA	NA	NA	NA	NA
Treinta y Tres/San Francisco	8	3	1	10.7999	123.582	NA	NA	NA	NA	NA	NA
Treinta y Tres/San Francisco	3	3	1	10.3601	151.242	NA	NA	NA	NA	NA	NA
Treinta y Tres/San Francisco	9	3	1	11.6207	132.975	NA	NA	NA	NA	NA	NA
Treinta y Tres/San Francisco	2	3	1	11.2841	164.731	NA	NA	NA	NA	NA	NA
Treinta y Tres/San Francisco	7	1	2	13.5704	138.956	0.999362	192.692	1015.04	0.0747977	250193	18.4366
Treinta y Tres/San Francisco	4	1	2	12.7312	127.849	0.907149	179.479	1039.87	0.0816793	296578	23.2954
Treinta y Tres/San Francisco	12	1	2	12.9933	133.047	0.956537	183.915	1015.36	0.0781444	250317	19.2651
Treinta y Tres/San Francisco	10	1	2	13.6577	203.452	1.19471	196.166	833.591	0.0610343	250193	18.3187
Treinta y Tres/San Francisco	1	1	2	12.125	177.007	1.02302	172.448	855.675	0.070571	296578	24.46
Treinta y Tres/San Francisco	8	1	2	12.9956	133.07	0.961461	184.016	1012.2	0.0778877	241381	18.5741
Treinta y Tres/San Francisco	9	1	2	13.4376	137.595	0.966193	190.343	1029.95	0.0766474	296453	22.0615
Treinta y Tres/San Francisco	5	1	2	12.3088	183.357	1.04621	175.328	848.825	0.0689609	296578	24.0949
Treinta y Tres/San Francisco	2	1	2	13.3922	195.507	1.12994	191.71	855.675	0.0638934	296578	22.1455
Treinta y Tres/San Francisco	6	1	2	12.9338	188.815	1.09169	184.746	855.357	0.0661335	296453	22.9208
Treinta y Tres/San Francisco	3	1	2	12.517	182.73	1.09215	178.798	837.917	0.0669422	241506	19.2942
Treinta y Tres/San Francisco	11	1	2	13.4381	134.948	0.980809	190.558	1024.64	0.0762488	250193	18.6182
Treinta y Tres/San Francisco	7	2	2	13.2585	135.761	0.976387	187.95	1015.04	0.0765577	250193	18.8704
Treinta y Tres/San Francisco	5	2	2	12.3549	184.044	1.05013	176.029	848.825	0.0687037	296578	24.005
Treinta y Tres/San Francisco	6	2	2	11.913	173.912	1.00552	169.229	855.357	0.0718006	296453	24.8849
Treinta y Tres/San Francisco	12	2	2	13.4518	137.742	0.990292	190.884	1015.36	0.0754808	250317	18.6084
Treinta y Tres/San Francisco	11	2	2	13.2992	133.553	0.970674	188.447	1024.64	0.0770449	250193	18.8126
Treinta y Tres/San Francisco	3	2	2	11.9856	174.972	1.04578	170.72	837.917	0.0699103	241506	20.1497
Treinta y Tres/San Francisco	9	2	2	13.2594	135.771	0.953385	187.636	1029.95	0.0776771	296453	22.3579
Treinta y Tres/San Francisco	4	2	2	12.7435	127.972	0.908027	179.667	1039.87	0.0816002	296578	23.2729
Treinta y Tres/San Francisco	8	2	2	12.09	123.796	0.894459	170.251	1012.2	0.0837221	241381	19.9654
Treinta y Tres/San Francisco	2	2	2	12.1649	177.59	1.02639	173.055	855.675	0.0703394	296578	24.3797
Treinta y Tres/San Francisco	10	2	2	11.9925	178.645	1.04904	170.853	833.591	0.0695096	250193	20.8625
Treinta y Tres/San Francisco	1	2	2	11.996	175.125	1.01214	170.488	855.675	0.0713297	296578	24.723
Treinta y Tres/San Francisco	9	3	2	13.4094	137.307	0.964169	189.915	1029.95	0.0768083	296453	22.1078
Treinta y Tres/San Francisco	7	3	2	12.3971	126.941	0.912953	174.857	1015.04	0.0818772	250193	20.1816
Treinta y Tres/San Francisco	5	3	2	12.342	183.851	1.04903	175.833	848.825	0.0687756	296578	24.0301
Treinta y Tres/San Francisco	2	3	2	13.4504	196.357	1.13485	192.594	855.675	0.0636169	296578	22.0497
Treinta y Tres/San Francisco	12	3	2	13.7405	140.698	1.01154	195.272	1015.36	0.0738949	250317	18.2175
Treinta y Tres/San Francisco	1	3	2	12.8881	188.147	1.08741	184.046	855.675	0.0663928	296578	23.0119
Treinta y Tres/San Francisco	10	3	2	11.8395	176.366	1.03565	168.528	833.591	0.0704078	250193	21.1321
Treinta y Tres/San Francisco	6	3	2	12.8177	187.12	1.08189	182.982	855.357	0.0667324	296453	23.1284
Treinta y Tres/San Francisco	8	3	2	12.4196	127.172	0.918845	175.261	1012.2	0.0815001	241381	19.4355
Treinta y Tres/San Francisco	3	3	2	12.2931	179.462	1.07261	175.395	837.917	0.0681615	241506	19.6456
Treinta y Tres/San Francisco	11	3	2	12.7517	128.054	0.930708	180.124	1024.64	0.0803533	250193	19.6204
Treinta y Tres/San Francisco	4	3	2	14.3553	144.158	1.02287	204.166	1039.87	0.0724383	296578	20.6599
