# Supplementary material for: Towards actionable research frameworks for sustainable intensification in high-yielding rice systems
Source: Sci Rep. 2020 Jun 19;10:9975. doi: 10.1038/s41598-020-63251-w (PMC7305151; doi:10.1038/s41598-020-63251-w)
Supplement: Supplementary file 2 — Supplementary information 2 [file 41598_2020_63251_MOESM2_ESM.zip › Table S5b-Region_level_results_first_stage_trials.xlsx]

## Sheet: Treinta y Tres and San Francisc
Year	Trt	Treatment	Yield (Mt/Ha)	%changes (vs HYFP)	%changes (vs BMPP)	NUE	%changes (vs HYFP)	%changes (vs BMPP)	NEY	%changes (vs HYFP)	%changes (vs BMPP)	YSCF	%changes (vs HYFP)	%changes (vs BMPP)	YSACR	%changes (vs HYFP)	%changes (vs BMPP)
1	1	HYFP	11.3244			165.32			NA			NA			NA
1	2	+ Improved Cultivar	11.0173	-0.027118		160.837	-0.027118		NA			NA			NA
1	3	+ Seed Technology	10.8636	-0.0406883		158.593	-0.0406883		NA			NA			NA
1	4	+ Fertilization	11.283	-0.00365362		126.833	-0.232804		NA			NA			NA
1	5	+ Micronutrient	10.7287	-0.0526074		159.819	-0.0332729		NA			NA			NA
1	7	BMPP	11.9849	0.0583294		137.143	-0.170436		NA			NA			NA
1	8	- Improved Cultivar	10.8011	-0.0462116	-0.0987793	123.596	-0.25238	-0.0987793	NA			NA			NA
1	9	- Seed Technology	11.9959	0.0592981	0.000915279	137.269	-0.169677	0.000915279	NA			NA			NA
1	10	- Fertilization	11.1945	-0.0114678	-0.0659503	166.759	0.00870636	0.215948	NA			NA			NA
1	11	- Micronutrient	11.8096	0.0428487	-0.0146274	132.752	-0.196997	-0.0320177	NA			NA			NA
2	1	HYFP	12.3364			180.093			175.661			0.0694312			24.065
2	2	+ Improved Cultivar	13.0025	0.0539993		189.818	0.0539993		185.786	0.0576427		0.0659499	-0.05014		22.8583	-0.05014
2	3	+ Seed Technology	12.2652	-0.00576553		179.055	-0.00576553		174.971	-0.00392735		0.068338	-0.0157448		19.6965	-0.181527
2	4	+ Fertilization	13.2766	0.0762193		133.326	-0.25968		187.771	0.0689395		0.0785726	0.131661		22.4094	-0.0687949
2	5	+ Micronutrient	12.3352	-9.5591e-05		183.751	0.0203106		175.73	0.000393204		0.0688134	-0.00889773		24.0433	-0.000899552
2	6	+ Plant Protection	12.5548	0.0177081		183.282	0.0177081		178.986	0.0189291		0.0682221	-0.0174135		23.6447	-0.0174629
2	7	BMPP	13.0753	0.0599007		133.886	-0.256572		185.166	0.0541109		0.0777442	0.11973		19.1629	-0.203703
2	8	- Improved Cultivar	12.5017	0.0134026	-0.0438703	128.013	-0.289186	-0.0438703	176.509	0.00483185	-0.0467494	0.0810366	0.16715	0.0423494	19.325	-0.196965	0.00846166
2	9	- Seed Technology	13.3688	0.0836897	0.0224445	136.891	-0.239886	0.0224445	189.298	0.0776341	0.0223157	0.0770443	0.109649	-0.00900286	22.1758	-0.0785037	0.157227
2	10	- Fertilization	12.4966	0.012985	-0.0442642	186.155	0.0336582	0.390394	178.516	0.0162534	-0.0359142	0.0669839	-0.0352479	-0.138407	20.1044	-0.164576	0.0491356
2	11	- Micronutrient	13.163	0.0670068	0.00670447	132.185	-0.266018	-0.0127058	186.376	0.0610024	0.0065377	0.0778823	0.12172	0.00177675	19.017	-0.209762	-0.00760906
2	12	- Plant Protection	13.3952	0.0858321	0.0244659	137.162	-0.238383	0.0244659	190.024	0.0817658	0.0262353	0.07584	0.0923051	-0.0244927	18.697	-0.223061	-0.0243107

## Sheet: Cebollati
Year	Trt		Yield	%changes (vs HYFP)	%changes (vs BMPP)	NUE	%changes (vs HYFP)	%changes (vs BMPP)	NEY	%changes (vs HYFP)	%changes (vs BMPP)	YSCF	%changes (vs HYFP)	%changes (vs BMPP)	YSACR	%changes (vs HYFP)	%changes (vs BMPP)
1	1	HYFP	9.02306			128.168			124.68			0.0976114			40.7144
1	2	+ Improved Cultivar	8.76439	-0.0286676		124.494	-0.0286676		120.748	-0.031535		0.100372	0.0282814		41.8659	0.0282814
1	3	+ Seed Technology	9.73834	0.0792725		138.329	0.0792725		135.849	0.0895862		0.0891859	-0.0863175		33.4676	-0.177992
1	4	+ Fertilization	9.66985	0.0716814		91.2422	-0.288107		132.006	0.0587631		0.113144	0.159125		38.1879	-0.0620537
1	5	+ Micronutrient	9.47101	0.049645		123.917	-0.0331675		131.1	0.0514947		0.0967223	-0.00910884		38.9754	-0.0427117
1	6	+ Plant Protection	9.25051	0.0252072		131.399	0.0252072		128.153	0.0278557		0.0949414	-0.0273537		39.6255	-0.0267458
1	7	BMPP	9.68864	0.0737643		91.4195	-0.286724		132.574	0.0633154		0.110975	0.136911		34.0198	-0.164429
1	8	- Improved Cultivar	10.401	0.152711	0.0735232	98.141	-0.234282	0.0735232	143.402	0.150158	0.0816719	0.103291	0.0581897	-0.0692411	31.6642	-0.222285	-0.0692411
1	9	- Seed Technology	10.0004	0.108317	0.0321795	94.3613	-0.263771	0.0321795	137.047	0.0991909	0.0337393	0.108687	0.11347	-0.020618	36.698	-0.0986484	0.0787254
1	10	- Fertilization	9.15189	0.0142778	-0.0553999	119.742	-0.0657444	0.309809	126.353	0.013419	-0.0469253	0.10054	0.0300048	-0.0940319	35.976	-0.116382	0.0575014
1	11	- Micronutrient	9.66971	0.0716661	-0.00195401	91.2409	-0.288118	-0.00195401	132.286	0.0610074	-0.00217058	0.110991	0.137073	0.000142419	34.0246	-0.16431	0.000142421
1	12	- Plant Protection	9.94415	0.102082	0.0263721	93.8304	-0.267913	0.0263721	136.442	0.0943379	0.0291752	0.108078	0.107227	-0.0261088	33.1207	-0.186511	-0.0264277
2	1	HYFP	11.723			166.519			166.063			0.0733152			30.317
2	2	+ Improved Cultivar	11.3685	-0.0302333		161.485	-0.0302333		160.675	-0.032441		0.0752821	0.0268271		31.1303	0.0268271
2	3	+ Seed Technology	11.5171	-0.0175638		163.594	-0.0175638		163.371	-0.0162077		0.0725576	-0.0103338		25.3613	-0.163463
2	4	+ Fertilization	11.3042	-0.0357191		107.865	-0.352239		156.932	-0.0549816		0.0973427	0.327728		31.3187	0.0330432
2	5	+ Micronutrient	11.673	-0.00426122		158.342	-0.0491046		165.092	-0.00584191		0.0747016	0.0189089		30.3022	-0.00048829
2	6	+ Plant Protection	10.99	-0.0625269		156.107	-0.0625269		154.937	-0.0669972		0.0781592	0.0660708		32.3406	0.0667497
2	7	BMPP	11.3727	-0.0298766		110.813	-0.334535		158.456	-0.0458082		0.0945411	0.289515		27.0813	-0.106729
2	8	- Improved Cultivar	10.6446	-0.0919841	-0.0640202	103.718	-0.377138	-0.0640202	147.498	-0.111791	-0.0691508	0.100322	0.368368	0.06115	27.422	-0.0954894	0.0125828
2	9	- Seed Technology	11.4195	-0.0258881	0.00411137	111.268	-0.331799	0.00411137	158.838	-0.0435073	0.00241127	0.0952373	0.299011	0.00736466	30.958	0.0211438	0.143152
2	10	- Fertilization	11.3853	-0.0288014	0.00110834	154.44	-0.0725396	0.393703	161.064	-0.0300995	0.0164628	0.0752879	0.0269063	-0.203649	27.0223	-0.108674	-0.00217688
2	11	- Micronutrient	12.0224	0.0255475	0.057131	114.718	-0.311083	0.0352419	168.194	0.0128334	0.0614568	0.0901858	0.23011	-0.0460671	25.575	-0.156414	-0.0556208
2	12	- Plant Protection	12.31	0.050079	0.082418	119.946	-0.279689	0.082418	172.687	0.0398905	0.0898128	0.0872797	0.190471	-0.0768067	24.9943	-0.175569	-0.0770643

## Sheet: India Muerta
Year	Trt		Yield	%changes (vs HYFP)	%changes (vs BMPP)	NUE	%changes (vs HYFP)	%changes (vs BMPP)	NEY	%changes (vs HYFP)	%changes (vs BMPP)	YSCF	%changes (vs HYFP)	%changes (vs BMPP)	YSACR	%changes (vs HYFP)	%changes (vs BMPP)
1	1	HYFP	11.1495			158.373			156.744			0.0801697			34.8325
1	2	+ Improved Cultivar	12.0193	0.078016		170.729	0.078016		169.965	0.0843512		0.0743355	-0.0727725		32.2976	-0.0727725
1	3	+ Seed Technology	11.432	0.0253359		162.386	0.0253359		161.93	0.0330841		0.0745999	-0.0694745		22.9665	-0.340658
1	4	+ Fertilization	11.5088	0.0322242		178.707	0.128394		163.292	0.041775		0.0672323	-0.161375		33.7258	-0.0317713
1	5	+ Micronutrient	11.2867	0.0123074		160.254	0.0118762		158.822	0.013259		0.0793246	-0.0105408		34.4322	-0.0114904
1	6	+ Plant Protection	11.33	0.0161928		160.938	0.0161928		159.504	0.017609		0.0787591	-0.0175945		34.2415	-0.0169662
1	7	BMPP	11.5759	0.0382479		224.47	0.417348		165.566	0.0562824		0.0595802	-0.256823		28.3869	-0.185045
1	8	- Improved Cultivar	11.2708	0.0108805	-0.0263591	218.553	0.379988	-0.0263591	161.397	0.0296879	-0.0251774	0.0593064	-0.260239	-0.00459601	23.2899	-0.331374	-0.179555
1	9	- Seed Technology	12.1739	0.0918837	0.0516599	236.066	0.490568	0.0516599	174.233	0.111578	0.0523492	0.0582471	-0.273452	-0.0223754	31.8909	-0.0844497	0.123437
1	10	- Fertilization	11.9802	0.0745117	0.0349279	170.101	0.074054	-0.242209	169.802	0.0833115	0.0255889	0.073021	-0.0891698	0.225591	27.442	-0.212174	-0.0332884
1	11	- Micronutrient	11.8369	0.0616533	0.0225432	183.803	0.160565	-0.181172	168.718	0.0763908	0.0190369	0.0636602	-0.205932	0.0684783	27.7481	-0.203384	-0.0225027
1	12	- Plant Protection	11.8652	0.0641948	0.0249911	230.08	0.452769	0.0249911	169.947	0.084235	0.0264632	0.0581821	-0.274263	-0.0234664	27.696	-0.20488	-0.0243389
2	1	HYFP	11.6035			164.823			163.584			0.077367			33.6063
2	2	+ Improved Cultivar	11.9973	0.0339338		170.416	0.0339338		169.569	0.0365869		0.0749037	-0.0318387		32.5363	-0.0318387
2	3	+ Seed Technology	10.9719	-0.0544334		155.851	-0.0544334		154.938	-0.0528538		0.0779185	0.00712896		23.3043	-0.306548
2	4	+ Fertilization	11.1468	-0.0393635		95.2553	-0.422075		153.54	-0.0614009		0.102416	0.323772		34.973	0.0406686
2	5	+ Micronutrient	11.264	-0.0292616		160.091	-0.0287098		158.425	-0.0315339		0.0796941	0.0300787		34.6248	0.0303083
2	6	+ Plant Protection	11.0419	-0.0483986		156.846	-0.0483986		155.052	-0.0521545		0.0813627	0.0516456		35.3431	0.0516806
2	7	BMPP	12.6344	0.0888438		108.899	-0.339298		176.705	0.0802122		0.0884335	0.14304		25.5094	-0.240934
2	8	- Improved Cultivar	11.6325	0.00249591	-0.0793024	100.263	-0.391694	-0.0793024	161.945	-0.0100168	-0.083529	0.0940275	0.215343	0.0632558	21.9664	-0.34636	-0.138889
2	9	- Seed Technology	12.845	0.106994	0.016669	110.714	-0.328285	0.016669	179.421	0.0968157	0.0153705	0.0885065	0.143982	0.000824672	30.3548	-0.0967522	0.189946
2	10	- Fertilization	12.4186	0.0702433	-0.0170828	176.501	0.0708518	0.62078	176.465	0.0787446	-0.0013587	0.0706107	-0.0873284	-0.20154	25.9402	-0.228115	0.0168878
2	11	- Micronutrient	13.2586	0.142631	0.0493984	113.302	-0.312586	0.0404307	186.128	0.137817	0.0533269	0.0844253	0.0912315	-0.0453248	24.2444	-0.278575	-0.0495895
2	12	- Plant Protection	12.6879	0.0934531	0.0042332	109.36	-0.336501	0.0042332	177.514	0.0851538	0.00457462	0.0879209	0.136413	-0.00579719	25.3642	-0.245256	-0.00569406

## Sheet: Ricon de Ramirez
Year	Trt		Yield	%changes (vs HYFP)	%changes (vs BMPP)	NUE	%changes (vs HYFP)	%changes (vs BMPP)	NEY	%changes (vs HYFP)	%changes (vs BMPP)	YSCF	%changes (vs HYFP)	%changes (vs BMPP)	YSACR	%changes (vs HYFP)	%changes (vs BMPP)
1	1	HYFP	12.3341			180.06			176.898			0.0625632			23.3629
1	2	+ Improved Cultivar	12.8953	0.0455019		188.253	0.0455019		185.428	0.0482235		0.0597551	-0.0448839		22.3143	-0.0448839
1	3	+ Seed Technology	12.2312	-0.00834596		178.557	-0.00834596		175.599	-0.00734125		0.0619745	-0.0094086		20.4492	-0.124717
1	4	+ Fertilization	12.6155	0.0228113		119.805	-0.334638		178.371	0.00833055		0.0796603	0.273278		22.7968	-0.0242318
1	5	+ Micronutrient	12.4396	0.00855544		185.306	0.0291382		178.588	0.00955895		0.061474	-0.0174094		23.1623	-0.00858811
1	6	+ Plant Protection	12.2088	-0.0101578		178.231	-0.0101578		175.009	-0.0106756		0.0630179	0.00726763		23.5475	0.00790285
1	7	BMPP	13.3037	0.0786082		126.34	-0.298341		188.691	0.0666699		0.076001	0.214788		23.2598	-0.00441384
1	8	- Improved Cultivar	12.3394	0.000433332	-0.0724775	117.184	-0.349196	-0.0724775	174.458	-0.0137923	-0.075433	0.0803629	0.284508	0.057393	20.2493	-0.13327	-0.129427
1	9	- Seed Technology	14.301	0.159469	0.0749674	135.812	-0.24574	0.0749674	204.007	0.153251	0.08117	0.0705881	0.128269	-0.0712217	20.2065	-0.135101	-0.131267
1	10	- Fertilization	12.6809	0.0281154	-0.0468129	185.122	0.0281154	0.465264	182.028	0.0290021	-0.0353134	0.0611857	-0.0220167	-0.194935	24.3908	0.0439987	0.0486271
1	11	- Micronutrient	13.023	0.0558575	-0.0210927	123.676	-0.313141	-0.0210927	184.426	0.0425583	-0.0226045	0.077604	0.24041	0.0210919	23.7504	0.016585	0.0210919
1	12	- Plant Protection	13.8419	0.122246	0.0404573	131.452	-0.269954	0.0404573	196.856	0.112828	0.043273	0.0731212	0.168757	-0.0378917	22.3707	-0.0424701	-0.038225
2	1	HYFP	13.4996			197.074			193.271			0.0638016			21.3272
2	2	+ Improved Cultivar	13.3694	-0.00964387		195.174	-0.00964387		191.293	-0.0102388		0.0643722	0.00894276		21.518	0.00894277
2	3	+ Seed Technology	13.2343	-0.0196517		193.202	-0.0196517		189.63	-0.0188397		0.0637365	-0.00101957		17.5895	-0.175259
2	4	+ Fertilization	13.0058	-0.036578		234.002	0.187377		186.088	-0.0371692		0.0659966	0.0344039		22.1273	0.0375121
2	5	+ Micronutrient	13.5606	0.0045165		192.376	-0.023842		194.072	0.00414129		0.0642523	0.00706454		21.2324	-0.00444669
2	6	+ Plant Protection	13.1897	-0.022958		192.55	-0.022958		188.576	-0.0242921		0.0652222	0.0222661		21.8126	0.0227578
2	7	BMPP	13.2336	-0.0197038		247.774	0.257261		190.279	-0.015484		0.0594048	-0.068913		20.0633	-0.0592634
2	8	- Improved Cultivar	13.071	-0.0317466	-0.0122848	244.73	0.241815	-0.0122848	188.042	-0.0270551	-0.0117531	0.0593331	-0.0700374	-0.00120758	17.7853	-0.166078	-0.113543
2	9	- Seed Technology	12.9845	-0.0381536	-0.0188206	243.111	0.233598	-0.0188206	186.337	-0.0358816	-0.0207184	0.0611663	-0.0413037	0.0296528	22.1725	0.0396346	0.105128
2	10	- Fertilization	13.6631	0.0121124	0.0324558	193.83	-0.0164605	-0.217712	196.038	0.0143122	0.0302648	0.0624382	-0.02137	0.0510619	17.0353	-0.201244	-0.150925
2	11	- Micronutrient	13.239	-0.0193023	0.000409631	238.198	0.208668	-0.0386492	190.04	-0.0167214	-0.00125689	0.0633809	-0.00659351	0.066932	17.5507	-0.177077	-0.125236
2	12	- Plant Protection	12.9713	-0.0391316	-0.0198183	242.863	0.232344	-0.0198183	186.511	-0.0349778	-0.0198004	0.0599385	-0.0605487	0.00898338	17.959	-0.157932	-0.104885
