# Supplementary material for: Towards actionable research frameworks for sustainable intensification in high-yielding rice systems
Source: Sci Rep. 2020 Jun 19;10:9975. doi: 10.1038/s41598-020-63251-w (PMC7305151; doi:10.1038/s41598-020-63251-w)
Supplement: Supplementary file 2 — Supplementary information 2 [file 41598_2020_63251_MOESM2_ESM.zip › Table S5c-Region_level_results_second_stage_trials.xlsx]

## Sheet: Sheet1
Location	Rincón de Ramírez				C. de San Francisco				7ª Sección de Treinta y Tres				Cebollatí				India Muerta				Vuelta Grande
Treatment	1	9	Change		1	9	Change		1	9	Change		1	12	Change		1	9	Change		1	9	Change
Yield	9.7	10.555	0.0881443		9.461	11.979	0.266145		8.689	10.901	0.254575		8.78	8.881	0.0115034		9.628	10.685	0.109784		7.925	9.237	0.165552
NUE	140.58	76.4855	-0.455928		133.254	99	-0.257055		152.439	100.935	-0.337863		143.934	68.845	-0.521692		135.606	159.478	0.17604		118.284	83.9727	-0.290073
EUE	0.853066	0.636946	-0.253346		0.740641	0.704946	-0.0481948		0.777933	0.736847	-0.052814		0.779131	0.547679	-0.297064		0.736819	0.87121	0.182394		0.671249	0.615491	-0.0830666
NEY	136.069	143.865	0.0572905		131.033	165.088	0.259895		120.903	150.901	0.248112		122.187	118.775	-0.0279206		133.279	150.147	0.126568		108.654	125.395	0.154079
YSCF	0.0852603	0.1192	0.39807		0.0973933	0.107977	0.108674		0.0922069	0.10071	0.0922164		0.0902503	0.136115	0.508195		0.0948894	0.077607	-0.182132		0.104458	0.119031	0.139502
YSACR	29.5815	27.1853	-0.0810043		31.5782	24.9112	-0.211126		33.098	26.3713	-0.203234		40.2594	39.8015	-0.0113726		40.4036	38.4577	-0.0481623		47.4166	40.6693	-0.142299
